# Supplementary material for: Coevolutionary dynamics in the grass-livestock social-ecological system of China’s alpine pastoral areas: A case study of the Qilian Mountains region in China
Source: PLoS One. 2025 Jan 30;20(1):e0317769. doi: 10.1371/journal.pone.0317769 (PMC11781735; doi:10.1371/journal.pone.0317769)
Supplement: S2 Appendix — (XLSX) [file pone.0317769.s002.xlsx]

## Sheet: Pastoralist Income
Year	Month	Baseline scenario	Scenario 1	Scenario 2	Scenario 3	Scenario 4
	0	0	0	0	0	0
	0.25	0	0	0	0	0
	0.5	0	0	0	0	0
	0.75	0	0	0	0	0
	1	0	0	0	0	0
	1.25	0	0	0	0	0
	1.5	0	0	0	0	0
	1.75	0	0	0	0	0
	2	0	0	0	0	0
	2.25	0	0	0	0	0
	2.5	0	0	0	0	0
	2.75	0	0	0	0	0
	3	0	0	0	0	0
	3.25	0	0	0	0	0
	3.5	0	0	0	0	0
	3.75	0	0	0	0	0
	4	0	0	0	0	0
	4.25	0	0	0	0	0
	4.5	0	0	0	0	0
	4.75	0	0	0	0	0
	5	0	0	0	0	0
	5.25	0	0	0	0	0
	5.5	0	0	0	0	0
	5.75	0	0	0	0	0
	6	0	0	0	0	0
	6.25	0	0	0	0	0
	6.5	0	0	0	0	0
	6.75	0	0	0	0	0
	7	0	0	0	0	0
	7.25	0	0	0	0	0
	7.5	0	0	0	0	0
	7.75	0	0	0	0	0
	8	0	0	0	0	0
	8.25	0	0	0	0	0
	8.5	0	0	0	0	0
	8.75	0	0	0	0	0
	9	0	0	0	0	0
	9.25	0	0	0	0	0
	9.5	0	0	0	0	0
	9.75	0	0	0	0	0
	10	0	0	0	0	0
	10.25	0	0	0	0	0
	10.5	0	0	0	0	0
	10.75	0	0	0	0	0
	11	69629.8	80233.1	69629.8	80233.1	93447.7
	11.25	49471.7	57424.2	49471.7	57424.2	67335.1
	11.5	34355.4	40319.8	34355.4	40319.8	47752.9
2022	11.75	23019.8	27493	23020.2	27493.5	33068.3
	12	0	0	0	0	0
	12.25	0	0	0	0	0
	12.5	0	0	0	0	0
	12.75	0	0	0	0	0
	13	0	0	0	0	0
	13.25	0	0	0	0	0
	13.5	0	0	0	0	0
	13.75	0	0	0	0	0
	14	0	0	0	0	0
	14.25	0	0	0	0	0
	14.5	0	0	0	0	0
	14.75	0	0	0	0	0
	15	0	0	0	0	0
	15.25	0	0	0	0	0
	15.5	0	0	0	0	0
	15.75	0	0	0	0	0
	16	0	0	0	0	0
	16.25	0	0	0	0	0
	16.5	0	0	0	0	0
	16.75	0	0	0	0	0
	17	0	0	0	0	0
	17.25	0	0	0	0	0
	17.5	0	0	0	0	0
	17.75	0	0	0	0	0
	18	0	0	0	0	0
	18.25	0	0	0	0	0
	18.5	0	0	0	0	0
	18.75	0	0	0	0	0
	19	0	0	0	0	0
	19.25	0	0	0	0	0
	19.5	0	0	0	0	0
	19.75	0	0	0	0	0
	20	0	0	0	0	0
	20.25	0	0	0	0	0
	20.5	0	0	0	0	0
	20.75	0	0	0	0	0
	21	0	0	0	0	0
	21.25	0	0	0	0	0
	21.5	0	0	0	0	0
	21.75	0	0	0	0	0
	22	0	0	0	0	0
	22.25	0	0	0	0	0
	22.5	0	0	0	0	0
	22.75	0	0	0	0	0
	23	173894	202476	177844	206548	230044
	23.25	127694	149127	130699	152223	169841
	23.5	93045.6	109117	95340.8	111480	124690
2023	23.75	67058.7	79108.5	68823.5	80924.5	90826.9
	24	0	0	0	0	0
	24.25	0	0	0	0	0
	24.5	0	0	0	0	0
	24.75	0	0	0	0	0
	25	0	0	0	0	0
	25.25	0	0	0	0	0
	25.5	0	0	0	0	0
	25.75	0	0	0	0	0
	26	0	0	0	0	0
	26.25	0	0	0	0	0
	26.5	0	0	0	0	0
	26.75	0	0	0	0	0
	27	0	0	0	0	0
	27.25	0	0	0	0	0
	27.5	0	0	0	0	0
	27.75	0	0	0	0	0
	28	0	0	0	0	0
	28.25	0	0	0	0	0
	28.5	0	0	0	0	0
	28.75	0	0	0	0	0
	29	0	0	0	0	0
	29.25	0	0	0	0	0
	29.5	0	0	0	0	0
	29.75	0	0	0	0	0
	30	0	0	0	0	0
	30.25	0	0	0	0	0
	30.5	0	0	0	0	0
	30.75	0	0	0	0	0
	31	0	0	0	0	0
	31.25	0	0	0	0	0
	31.5	0	0	0	0	0
	31.75	0	0	0	0	0
	32	0	0	0	0	0
	32.25	0	0	0	0	0
	32.5	0	0	0	0	0
	32.75	0	0	0	0	0
	33	0	0	0	0	0
	33.25	0	0	0	0	0
	33.5	0	0	0	0	0
	33.75	0	0	0	0	0
	34	0	0	0	0	0
	34.25	0	0	0	0	0
	34.5	0	0	0	0	0
	34.75	0	0	0	0	0
	35	205704	234606	218239	247240	271590
	35.25	151477	173140	160998	182734	200983
	35.5	110807	127039	118068	134356	148028
2024	35.75	80302.1	92461.5	85869.7	98071	108311
	36	0	0	0	0	0
	36.25	0	0	0	0	0
	36.5	0	0	0	0	0
	36.75	0	0	0	0	0
	37	0	0	0	0	0
	37.25	0	0	0	0	0
	37.5	0	0	0	0	0
	37.75	0	0	0	0	0
	38	0	0	0	0	0
	38.25	0	0	0	0	0
	38.5	0	0	0	0	0
	38.75	0	0	0	0	0
	39	0	0	0	0	0
	39.25	0	0	0	0	0
	39.5	0	0	0	0	0
	39.75	0	0	0	0	0
	40	0	0	0	0	0
	40.25	0	0	0	0	0
	40.5	0	0	0	0	0
	40.75	0	0	0	0	0
	41	0	0	0	0	0
	41.25	0	0	0	0	0
	41.5	0	0	0	0	0
	41.75	0	0	0	0	0
	42	0	0	0	0	0
	42.25	0	0	0	0	0
	42.5	0	0	0	0	0
	42.75	0	0	0	0	0
	43	0	0	0	0	0
	43.25	0	0	0	0	0
	43.5	0	0	0	0	0
	43.75	0	0	0	0	0
	44	0	0	0	0	0
	44.25	0	0	0	0	0
	44.5	0	0	0	0	0
	44.75	0	0	0	0	0
	45	0	0	0	0	0
	45.25	0	0	0	0	0
	45.5	0	0	0	0	0
	45.75	0	0	0	0	0
	46	0	0	0	0	0
	46.25	0	0	0	0	0
	46.5	0	0	0	0	0
	46.75	0	0	0	0	0
	47	225529	250579	242954	271766	290433
	47.25	166207	184966	179491	201071	215046
	47.5	121714	135755	131893	148050	158506
2025	47.75	88342	98843.7	96194.4	108283	116099
	48	0	0	0	0	0
	48.25	0	0	0	0	0
	48.5	0	0	0	0	0
	48.75	0	0	0	0	0
	49	0	0	0	0	0
	49.25	0	0	0	0	0
	49.5	0	0	0	0	0
	49.75	0	0	0	0	0
	50	0	0	0	0	0
	50.25	0	0	0	0	0
	50.5	0	0	0	0	0
	50.75	0	0	0	0	0
	51	0	0	0	0	0
	51.25	0	0	0	0	0
	51.5	0	0	0	0	0
	51.75	0	0	0	0	0
	52	0	0	0	0	0
	52.25	0	0	0	0	0
	52.5	0	0	0	0	0
	52.75	0	0	0	0	0
	53	0	0	0	0	0
	53.25	0	0	0	0	0
	53.5	0	0	0	0	0
	53.75	0	0	0	0	0
	54	0	0	0	0	0
	54.25	0	0	0	0	0
	54.5	0	0	0	0	0
	54.75	0	0	0	0	0
	55	0	0	0	0	0
	55.25	0	0	0	0	0
	55.5	0	0	0	0	0
	55.75	0	0	0	0	0
	56	0	0	0	0	0
	56.25	0	0	0	0	0
	56.5	0	0	0	0	0
	56.75	0	0	0	0	0
	57	0	0	0	0	0
	57.25	0	0	0	0	0
	57.5	0	0	0	0	0
	57.75	0	0	0	0	0
	58	0	0	0	0	0
	58.25	0	0	0	0	0
	58.5	0	0	0	0	0
	58.75	0	0	0	0	0
	59	227689	254223	243282	271686	286153
	59.25	167654	187512	179664	200925	211739
	59.5	122626	137477	131950	147853	155927
2026	59.75	88851.4	99947	96163.6	108048	114068
	60	0	0	0	0	0
	60.25	0	0	0	0	0
	60.5	0	0	0	0	0
	60.75	0	0	0	0	0
	61	0	0	0	0	0
	61.25	0	0	0	0	0
	61.5	0	0	0	0	0
	61.75	0	0	0	0	0
	62	0	0	0	0	0
	62.25	0	0	0	0	0
	62.5	0	0	0	0	0
	62.75	0	0	0	0	0
	63	0	0	0	0	0
	63.25	0	0	0	0	0
	63.5	0	0	0	0	0
	63.75	0	0	0	0	0
	64	0	0	0	0	0
	64.25	0	0	0	0	0
	64.5	0	0	0	0	0
	64.75	0	0	0	0	0
	65	0	0	0	0	0
	65.25	0	0	0	0	0
	65.5	0	0	0	0	0
	65.75	0	0	0	0	0
	66	0	0	0	0	0
	66.25	0	0	0	0	0
	66.5	0	0	0	0	0
	66.75	0	0	0	0	0
	67	0	0	0	0	0
	67.25	0	0	0	0	0
	67.5	0	0	0	0	0
	67.75	0	0	0	0	0
	68	0	0	0	0	0
	68.25	0	0	0	0	0
	68.5	0	0	0	0	0
	68.75	0	0	0	0	0
	69	0	0	0	0	0
	69.25	0	0	0	0	0
	69.5	0	0	0	0	0
	69.75	0	0	0	0	0
	70	0	0	0	0	0
	70.25	0	0	0	0	0
	70.5	0	0	0	0	0
	70.75	0	0	0	0	0
	71	92797.6	115559	97799.7	127459	137989
	71.25	66301.2	83316.4	70480.2	92743.1	100602
	71.5	46427.3	59132.7	49990.3	66707.1	72562.7
2027	71.75	31519.1	40992	34622.6	47180.8	51533.7
	72	0	0	0	0	0
	72.25	0	0	0	0	0
	72.5	0	0	0	0	0
	72.75	0	0	0	0	0
	73	0	0	0	0	0
	73.25	0	0	0	0	0
	73.5	0	0	0	0	0
	73.75	0	0	0	0	0
	74	0	0	0	0	0
	74.25	0	0	0	0	0
	74.5	0	0	0	0	0
	74.75	0	0	0	0	0
	75	0	0	0	0	0
	75.25	0	0	0	0	0
	75.5	0	0	0	0	0
	75.75	0	0	0	0	0
	76	0	0	0	0	0
	76.25	0	0	0	0	0
	76.5	0	0	0	0	0
	76.75	0	0	0	0	0
	77	0	0	0	0	0
	77.25	0	0	0	0	0
	77.5	0	0	0	0	0
	77.75	0	0	0	0	0
	78	0	0	0	0	0
	78.25	0	0	0	0	0
	78.5	0	0	0	0	0
	78.75	0	0	0	0	0
	79	0	0	0	0	0
	79.25	0	0	0	0	0
	79.5	0	0	0	0	0
	79.75	0	0	0	0	0
	80	0	0	0	0	0
	80.25	0	0	0	0	0
	80.5	0	0	0	0	0
	80.75	0	0	0	0	0
	81	0	0	0	0	0
	81.25	0	0	0	0	0
	81.5	0	0	0	0	0
	81.75	0	0	0	0	0
	82	0	0	0	0	0
	82.25	0	0	0	0	0
	82.5	0	0	0	0	0
	82.75	0	0	0	0	0
	83	167041	186243	170298	200347	220180
	83.25	121846	136180	124853	147439	162277
	83.5	87949.4	98632.6	90769.6	107760	118850
2028	83.75	62524.5	70469.4	65207.5	78000.3	86281.3
	84	0	0	0	0	0
	84.25	0	0	0	0	0
	84.5	0	0	0	0	0
	84.75	0	0	0	0	0
	85	0	0	0	0	0
	85.25	0	0	0	0	0
	85.5	0	0	0	0	0
	85.75	0	0	0	0	0
	86	0	0	0	0	0
	86.25	0	0	0	0	0
	86.5	0	0	0	0	0
	86.75	0	0	0	0	0
	87	0	0	0	0	0
	87.25	0	0	0	0	0
	87.5	0	0	0	0	0
	87.75	0	0	0	0	0
	88	0	0	0	0	0
	88.25	0	0	0	0	0
	88.5	0	0	0	0	0
	88.75	0	0	0	0	0
	89	0	0	0	0	0
	89.25	0	0	0	0	0
	89.5	0	0	0	0	0
	89.75	0	0	0	0	0
	90	0	0	0	0	0
	90.25	0	0	0	0	0
	90.5	0	0	0	0	0
	90.75	0	0	0	0	0
	91	0	0	0	0	0
	91.25	0	0	0	0	0
	91.5	0	0	0	0	0
	91.75	0	0	0	0	0
	92	0	0	0	0	0
	92.25	0	0	0	0	0
	92.5	0	0	0	0	0
	92.75	0	0	0	0	0
	93	0	0	0	0	0
	93.25	0	0	0	0	0
	93.5	0	0	0	0	0
	93.75	0	0	0	0	0
	94	0	0	0	0	0
	94.25	0	0	0	0	0
	94.5	0	0	0	0	0
	94.75	0	0	0	0	0
	95	233479	262430	248674	275786	305021
	95.25	171542	193179	183616	204002	225888
	95.5	125089	141241	134824	150165	166539
2029	95.75	90246.7	102284	98228.8	109786	122026
	96	0	0	0	0	0
	96.25	0	0	0	0	0
	96.5	0	0	0	0	0
	96.75	0	0	0	0	0
	97	0	0	0	0	0
	97.25	0	0	0	0	0
	97.5	0	0	0	0	0
	97.75	0	0	0	0	0
	98	0	0	0	0	0
	98.25	0	0	0	0	0
	98.5	0	0	0	0	0
	98.75	0	0	0	0	0
	99	0	0	0	0	0
	99.25	0	0	0	0	0
	99.5	0	0	0	0	0
	99.75	0	0	0	0	0
	100	0	0	0	0	0
	100.25	0	0	0	0	0
	100.5	0	0	0	0	0
	100.75	0	0	0	0	0
	101	0	0	0	0	0
	101.25	0	0	0	0	0
	101.5	0	0	0	0	0
	101.75	0	0	0	0	0
	102	0	0	0	0	0
	102.25	0	0	0	0	0
	102.5	0	0	0	0	0
	102.75	0	0	0	0	0
	103	0	0	0	0	0
	103.25	0	0	0	0	0
	103.5	0	0	0	0	0
	103.75	0	0	0	0	0
	104	0	0	0	0	0
	104.25	0	0	0	0	0
	104.5	0	0	0	0	0
	104.75	0	0	0	0	0
	105	0	0	0	0	0
	105.25	0	0	0	0	0
	105.5	0	0	0	0	0
	105.75	0	0	0	0	0
	106	0	0	0	0	0
	106.25	0	0	0	0	0
	106.5	0	0	0	0	0
	106.75	0	0	0	0	0
	107	267885	309136	287533	317640	355376
	107.25	197198	228051	212707	235327	263581
	107.5	144182	167236	156587	173592	194734
2030	107.75	104417	121622	114497	127289	143097
	108	0	0	0	0	0
	108.25	0	0	0	0	0
	108.5	0	0	0	0	0
	108.75	0	0	0	0	0
	109	0	0	0	0	0
	109.25	0	0	0	0	0
	109.5	0	0	0	0	0
	109.75	0	0	0	0	0
	110	0	0	0	0	0
	110.25	0	0	0	0	0
	110.5	0	0	0	0	0
	110.75	0	0	0	0	0
	111	0	0	0	0	0
	111.25	0	0	0	0	0
	111.5	0	0	0	0	0
	111.75	0	0	0	0	0
	112	0	0	0	0	0
	112.25	0	0	0	0	0
	112.5	0	0	0	0	0
	112.75	0	0	0	0	0
	113	0	0	0	0	0
	113.25	0	0	0	0	0
	113.5	0	0	0	0	0
	113.75	0	0	0	0	0
	114	0	0	0	0	0
	114.25	0	0	0	0	0
	114.5	0	0	0	0	0
	114.75	0	0	0	0	0
	115	0	0	0	0	0
	115.25	0	0	0	0	0
	115.5	0	0	0	0	0
	115.75	0	0	0	0	0
	116	0	0	0	0	0
	116.25	0	0	0	0	0
	116.5	0	0	0	0	0
	116.75	0	0	0	0	0
	117	0	0	0	0	0
	117.25	0	0	0	0	0
	117.5	0	0	0	0	0
	117.75	0	0	0	0	0
	118	0	0	0	0	0
	118.25	0	0	0	0	0
	118.5	0	0	0	0	0
	118.75	0	0	0	0	0
	119	272951	323597	296003	330426	372717
	119.25	200835	238720	218978	244816	276472
	119.5	146746	175061	161209	180608	204288
2031	119.75	106178	127313	117880	132450	150148
	120	0	0	0	0	0
	120.25	0	0	0	0	0
	120.5	0	0	0	0	0
	120.75	0	0	0	0	0
	121	0	0	0	0	0
	121.25	0	0	0	0	0
	121.5	0	0	0	0	0
	121.75	0	0	0	0	0
	122	0	0	0	0	0
	122.25	0	0	0	0	0
	122.5	0	0	0	0	0
	122.75	0	0	0	0	0
	123	0	0	0	0	0
	123.25	0	0	0	0	0
	123.5	0	0	0	0	0
	123.75	0	0	0	0	0
	124	0	0	0	0	0
	124.25	0	0	0	0	0
	124.5	0	0	0	0	0
	124.75	0	0	0	0	0
	125	0	0	0	0	0
	125.25	0	0	0	0	0
	125.5	0	0	0	0	0
	125.75	0	0	0	0	0
	126	0	0	0	0	0
	126.25	0	0	0	0	0
	126.5	0	0	0	0	0
	126.75	0	0	0	0	0
	127	0	0	0	0	0
	127.25	0	0	0	0	0
	127.5	0	0	0	0	0
	127.75	0	0	0	0	0
	128	0	0	0	0	0
	128.25	0	0	0	0	0
	128.5	0	0	0	0	0
	128.75	0	0	0	0	0
	129	0	0	0	0	0
	129.25	0	0	0	0	0
	129.5	0	0	0	0	0
	129.75	0	0	0	0	0
	130	0	0	0	0	0
	130.25	0	0	0	0	0
	130.5	0	0	0	0	0
	130.75	0	0	0	0	0
	131	257414	304926	273603	313904	356903
	131.25	189017	224532	202084	232309	264480
	131.5	137718	164236	148444	171111	195161
2032	131.75	99241.3	119010	108214	125212	143172
	132	0	0	0	0	0
	132.25	0	0	0	0	0
	132.5	0	0	0	0	0
	132.75	0	0	0	0	0
	133	0	0	0	0	0
	133.25	0	0	0	0	0
	133.5	0	0	0	0	0
	133.75	0	0	0	0	0
	134	0	0	0	0	0
	134.25	0	0	0	0	0
	134.5	0	0	0	0	0
	134.75	0	0	0	0	0
	135	0	0	0	0	0
	135.25	0	0	0	0	0
	135.5	0	0	0	0	0
	135.75	0	0	0	0	0
	136	0	0	0	0	0
	136.25	0	0	0	0	0
	136.5	0	0	0	0	0
	136.75	0	0	0	0	0
	137	0	0	0	0	0
	137.25	0	0	0	0	0
	137.5	0	0	0	0	0
	137.75	0	0	0	0	0
	138	0	0	0	0	0
	138.25	0	0	0	0	0
	138.5	0	0	0	0	0
	138.75	0	0	0	0	0
	139	0	0	0	0	0
	139.25	0	0	0	0	0
	139.5	0	0	0	0	0
	139.75	0	0	0	0	0
	140	0	0	0	0	0
	140.25	0	0	0	0	0
	140.5	0	0	0	0	0
	140.75	0	0	0	0	0
	141	0	0	0	0	0
	141.25	0	0	0	0	0
	141.5	0	0	0	0	0
	141.75	0	0	0	0	0
	142	0	0	0	0	0
	142.25	0	0	0	0	0
	142.5	0	0	0	0	0
	142.75	0	0	0	0	0
	143	244294	294068	277081	319078	361323
	143.25	179022	216215	204692	236177	267780
	143.5	130068	157824	150401	174003	197624
2033	143.75	93349.3	114029	109683	127371	145007
	144	0	0	0	0	0
	144.25	0	0	0	0	0
	144.5	0	0	0	0	0
	144.75	0	0	0	0	0
	145	0	0	0	0	0
	145.25	0	0	0	0	0
	145.5	0	0	0	0	0
	145.75	0	0	0	0	0
	146	0	0	0	0	0
	146.25	0	0	0	0	0
	146.5	0	0	0	0	0
	146.75	0	0	0	0	0
	147	0	0	0	0	0
	147.25	0	0	0	0	0
	147.5	0	0	0	0	0
	147.75	0	0	0	0	0
	148	0	0	0	0	0
	148.25	0	0	0	0	0
	148.5	0	0	0	0	0
	148.75	0	0	0	0	0
	149	0	0	0	0	0
	149.25	0	0	0	0	0
	149.5	0	0	0	0	0
	149.75	0	0	0	0	0
	150	0	0	0	0	0
	150.25	0	0	0	0	0
	150.5	0	0	0	0	0
	150.75	0	0	0	0	0
	151	0	0	0	0	0
	151.25	0	0	0	0	0
	151.5	0	0	0	0	0
	151.75	0	0	0	0	0
	152	0	0	0	0	0
	152.25	0	0	0	0	0
	152.5	0	0	0	0	0
	152.75	0	0	0	0	0
	153	0	0	0	0	0
	153.25	0	0	0	0	0
	153.5	0	0	0	0	0
	153.75	0	0	0	0	0
	154	0	0	0	0	0
	154.25	0	0	0	0	0
	154.5	0	0	0	0	0
	154.75	0	0	0	0	0
	155	234196	284700	274693	324180	366581
	155.25	171309	209031	202862	239946	271657
	155.5	124144	152278	148988	176770	200463
2034	155.75	88768.6	109712	108583	129388	147067
	156	0	0	0	0	0
	156.25	0	0	0	0	0
	156.5	0	0	0	0	0
	156.75	0	0	0	0	0
	157	0	0	0	0	0
	157.25	0	0	0	0	0
	157.5	0	0	0	0	0
	157.75	0	0	0	0	0
	158	0	0	0	0	0
	158.25	0	0	0	0	0
	158.5	0	0	0	0	0
	158.75	0	0	0	0	0
	159	0	0	0	0	0
	159.25	0	0	0	0	0
	159.5	0	0	0	0	0
	159.75	0	0	0	0	0
	160	0	0	0	0	0
	160.25	0	0	0	0	0
	160.5	0	0	0	0	0
	160.75	0	0	0	0	0
	161	0	0	0	0	0
	161.25	0	0	0	0	0
	161.5	0	0	0	0	0
	161.75	0	0	0	0	0
	162	0	0	0	0	0
	162.25	0	0	0	0	0
	162.5	0	0	0	0	0
	162.75	0	0	0	0	0
	163	0	0	0	0	0
	163.25	0	0	0	0	0
	163.5	0	0	0	0	0
	163.75	0	0	0	0	0
	164	0	0	0	0	0
	164.25	0	0	0	0	0
	164.5	0	0	0	0	0
	164.75	0	0	0	0	0
	165	0	0	0	0	0
	165.25	0	0	0	0	0
	165.5	0	0	0	0	0
	165.75	0	0	0	0	0
	166	0	0	0	0	0
	166.25	0	0	0	0	0
	166.5	0	0	0	0	0
	166.75	0	0	0	0	0
	167	236393	279104	277500	324866	368033
	167.25	172835	204693	204994	240378	272651
	167.5	125166	148885	150616	177011	201114
2035	167.75	89412.9	107027	109833	129485	147459
	168	0	0	0	0	0
	168.25	0	0	0	0	0
	168.5	0	0	0	0	0
	168.75	0	0	0	0	0
	169	0	0	0	0	0
	169.25	0	0	0	0	0
	169.5	0	0	0	0	0
	169.75	0	0	0	0	0
	170	0	0	0	0	0
	170.25	0	0	0	0	0
	170.5	0	0	0	0	0
	170.75	0	0	0	0	0
	171	0	0	0	0	0
	171.25	0	0	0	0	0
	171.5	0	0	0	0	0
	171.75	0	0	0	0	0
	172	0	0	0	0	0
	172.25	0	0	0	0	0
	172.5	0	0	0	0	0
	172.75	0	0	0	0	0
	173	0	0	0	0	0
	173.25	0	0	0	0	0
	173.5	0	0	0	0	0
	173.75	0	0	0	0	0
	174	0	0	0	0	0
	174.25	0	0	0	0	0
	174.5	0	0	0	0	0
	174.75	0	0	0	0	0
	175	0	0	0	0	0
	175.25	0	0	0	0	0
	175.5	0	0	0	0	0
	175.75	0	0	0	0	0
	176	0	0	0	0	0
	176.25	0	0	0	0	0
	176.5	0	0	0	0	0
	176.75	0	0	0	0	0
	177	0	0	0	0	0
	177.25	0	0	0	0	0
	177.5	0	0	0	0	0
	177.75	0	0	0	0	0
	178	0	0	0	0	0
	178.25	0	0	0	0	0
	178.5	0	0	0	0	0
	178.75	0	0	0	0	0
	179	232794	275761	278483	324351	362424
	179.25	170025	202060	205704	239901	268341
	179.5	122948	146785	151120	176563	197778
2036	179.75	87639.5	105327	110182	129060	144855
	180	0	0	0	0	0
	180.25	0	0	0	0	0
	180.5	0	0	0	0	0
	180.75	0	0	0	0	0
	181	0	0	0	0	0
	181.25	0	0	0	0	0
	181.5	0	0	0	0	0
	181.75	0	0	0	0	0
	182	0	0	0	0	0
	182.25	0	0	0	0	0
	182.5	0	0	0	0	0
	182.75	0	0	0	0	0
	183	0	0	0	0	0
	183.25	0	0	0	0	0
	183.5	0	0	0	0	0
	183.75	0	0	0	0	0
	184	0	0	0	0	0
	184.25	0	0	0	0	0
	184.5	0	0	0	0	0
	184.75	0	0	0	0	0
	185	0	0	0	0	0
	185.25	0	0	0	0	0
	185.5	0	0	0	0	0
	185.75	0	0	0	0	0
	186	0	0	0	0	0
	186.25	0	0	0	0	0
	186.5	0	0	0	0	0
	186.75	0	0	0	0	0
	187	0	0	0	0	0
	187.25	0	0	0	0	0
	187.5	0	0	0	0	0
	187.75	0	0	0	0	0
	188	0	0	0	0	0
	188.25	0	0	0	0	0
	188.5	0	0	0	0	0
	188.75	0	0	0	0	0
	189	0	0	0	0	0
	189.25	0	0	0	0	0
	189.5	0	0	0	0	0
	189.75	0	0	0	0	0
	190	0	0	0	0	0
	190.25	0	0	0	0	0
	190.5	0	0	0	0	0
	190.75	0	0	0	0	0
	191	227952	272315	279548	329269	361972
	191.25	166293	199364	206446	243604	268017
	191.5	120050	144652	151620	179356	197553
2037	191.75	85366.5	103616	110499	131171	144706
	192	0	0	0	0	0
	192.25	0	0	0	0	0
	192.5	0	0	0	0	0
	192.75	0	0	0	0	0
	193	0	0	0	0	0
	193.25	0	0	0	0	0
	193.5	0	0	0	0	0
	193.75	0	0	0	0	0
	194	0	0	0	0	0
	194.25	0	0	0	0	0
	194.5	0	0	0	0	0
	194.75	0	0	0	0	0
	195	0	0	0	0	0
	195.25	0	0	0	0	0
	195.5	0	0	0	0	0
	195.75	0	0	0	0	0
	196	0	0	0	0	0
	196.25	0	0	0	0	0
	196.5	0	0	0	0	0
	196.75	0	0	0	0	0
	197	0	0	0	0	0
	197.25	0	0	0	0	0
	197.5	0	0	0	0	0
	197.75	0	0	0	0	0
	198	0	0	0	0	0
	198.25	0	0	0	0	0
	198.5	0	0	0	0	0
	198.75	0	0	0	0	0
	199	0	0	0	0	0
	199.25	0	0	0	0	0
	199.5	0	0	0	0	0
	199.75	0	0	0	0	0
	200	0	0	0	0	0
	200.25	0	0	0	0	0
	200.5	0	0	0	0	0
	200.75	0	0	0	0	0
	201	0	0	0	0	0
	201.25	0	0	0	0	0
	201.5	0	0	0	0	0
	201.75	0	0	0	0	0
	202	0	0	0	0	0
	202.25	0	0	0	0	0
	202.5	0	0	0	0	0
	202.75	0	0	0	0	0
	203	230344	268781	271688	332510	369252
	203.25	167998	196614	200483	245998	273554
	203.5	121239	142489	147079	181114	201782
2038	203.75	86169.2	101894	107026	132451	147955
	204	0	0	0	0	0
	204.25	0	0	0	0	0
	204.5	0	0	0	0	0
	204.75	0	0	0	0	0
	205	0	0	0	0	0
	205.25	0	0	0	0	0
	205.5	0	0	0	0	0
	205.75	0	0	0	0	0
	206	0	0	0	0	0
	206.25	0	0	0	0	0
	206.5	0	0	0	0	0
	206.75	0	0	0	0	0
	207	0	0	0	0	0
	207.25	0	0	0	0	0
	207.5	0	0	0	0	0
	207.75	0	0	0	0	0
	208	0	0	0	0	0
	208.25	0	0	0	0	0
	208.5	0	0	0	0	0
	208.75	0	0	0	0	0
	209	0	0	0	0	0
	209.25	0	0	0	0	0
	209.5	0	0	0	0	0
	209.75	0	0	0	0	0
	210	0	0	0	0	0
	210.25	0	0	0	0	0
	210.5	0	0	0	0	0
	210.75	0	0	0	0	0
	211	0	0	0	0	0
	211.25	0	0	0	0	0
	211.5	0	0	0	0	0
	211.75	0	0	0	0	0
	212	0	0	0	0	0
	212.25	0	0	0	0	0
	212.5	0	0	0	0	0
	212.75	0	0	0	0	0
	213	0	0	0	0	0
	213.25	0	0	0	0	0
	213.5	0	0	0	0	0
	213.75	0	0	0	0	0
	214	0	0	0	0	0
	214.25	0	0	0	0	0
	214.5	0	0	0	0	0
	214.75	0	0	0	0	0
	215	222804	264208	270187	328748	369225
	215.25	162261	193094	199375	243111	273516
	215.5	116855	139760	146267	178883	201735
2039	215.75	82799.4	99757.9	106437	130713	147900
	216	0	0	0	0	0
	216.25	0	0	0	0	0
	216.5	0	0	0	0	0
	216.75	0	0	0	0	0
	217	0	0	0	0	0
	217.25	0	0	0	0	0
	217.5	0	0	0	0	0
	217.75	0	0	0	0	0
	218	0	0	0	0	0
	218.25	0	0	0	0	0
	218.5	0	0	0	0	0
	218.75	0	0	0	0	0
	219	0	0	0	0	0
	219.25	0	0	0	0	0
	219.5	0	0	0	0	0
	219.75	0	0	0	0	0
	220	0	0	0	0	0
	220.25	0	0	0	0	0
	220.5	0	0	0	0	0
	220.75	0	0	0	0	0
	221	0	0	0	0	0
	221.25	0	0	0	0	0
	221.5	0	0	0	0	0
	221.75	0	0	0	0	0
	222	0	0	0	0	0
	222.25	0	0	0	0	0
	222.5	0	0	0	0	0
	222.75	0	0	0	0	0
	223	0	0	0	0	0
	223.25	0	0	0	0	0
	223.5	0	0	0	0	0
	223.75	0	0	0	0	0
	224	0	0	0	0	0
	224.25	0	0	0	0	0
	224.5	0	0	0	0	0
	224.75	0	0	0	0	0
	225	0	0	0	0	0
	225.25	0	0	0	0	0
	225.5	0	0	0	0	0
	225.75	0	0	0	0	0
	226	0	0	0	0	0
	226.25	0	0	0	0	0
	226.5	0	0	0	0	0
	226.75	0	0	0	0	0
	227	213791	258988	282483	328996	367874
	227.25	155427	189099	208658	243327	272553
	227.5	111656	136683	153291	179077	201063
2040	227.75	78826.9	97370.4	111767	130890	147448
	228	0	0	0	0	0
	228.25	0	0	0	0	0
	228.5	0	0	0	0	0
	228.75	0	0	0	0	0
	229	0	0	0	0	0
	229.25	0	0	0	0	0
	229.5	0	0	0	0	0
	229.75	0	0	0	0	0
	230	0	0	0	0	0
	230.25	0	0	0	0	0
	230.5	0	0	0	0	0
	230.75	0	0	0	0	0
	231	0	0	0	0	0
	231.25	0	0	0	0	0
	231.5	0	0	0	0	0
	231.75	0	0	0	0	0
	232	0	0	0	0	0
	232.25	0	0	0	0	0
	232.5	0	0	0	0	0
	232.75	0	0	0	0	0
	233	0	0	0	0	0
	233.25	0	0	0	0	0
	233.5	0	0	0	0	0
	233.75	0	0	0	0	0
	234	0	0	0	0	0
	234.25	0	0	0	0	0
	234.5	0	0	0	0	0
	234.75	0	0	0	0	0
	235	0	0	0	0	0
	235.25	0	0	0	0	0
	235.5	0	0	0	0	0
	235.75	0	0	0	0	0
	236	0	0	0	0	0
	236.25	0	0	0	0	0
	236.5	0	0	0	0	0
	236.75	0	0	0	0	0
	237	0	0	0	0	0
	237.25	0	0	0	0	0
	237.5	0	0	0	0	0
	237.75	0	0	0	0	0
	238	0	0	0	0	0
	238.25	0	0	0	0	0
	238.5	0	0	0	0	0
	238.75	0	0	0	0	0
	239	216441	253756	280187	328279	371399
	239.25	157351	185103	206924	242762	275279
	239.5	113035	133615	151977	178625	203191
2041	239.75	79797.6	94998.5	110768	130523	149125
	Final
2042		79797.6	94998.5	110768	130523	149125

## Sheet: Livestock weight
Year	Month	Baseline scenario	Scenario 1	Scenario 2	Scenario 3	Scenario 4
	0	42	42	42	42	42
	0.25	41.99	41.99	41.99	41.99	41.99
	0.5	42.4	42.44	42.4	42.44	42.44
	0.75	43.11	43.23	43.11	43.23	43.23
	1	43.89	44.01	43.89	44.01	44.01
	1.25	44.68	44.78	44.68	44.78	44.78
	1.5	45.65	45.73	45.65	45.73	45.77
	1.75	46.59	46.65	46.59	46.65	46.72
	2	47.5	47.53	47.5	47.53	47.64
	2.25	48.38	48.37	48.38	48.37	48.52
	2.5	49.23	49.18	49.23	49.18	49.36
	2.75	50.07	49.98	50.07	49.98	50.18
	3	50.9	50.76	50.9	50.76	51
	3.25	52.45	52.31	52.45	52.31	52.49
	3.5	54.18	53.96	54.18	53.96	54.07
	3.75	55.15	55.72	55.15	55.72	55.73
	4	55.15	57.59	55.15	57.59	57.49
	4.25	55.15	57.84	55.15	57.84	59.35
2022	4.5	55.15	57.84	55.15	57.84	61.33
	4.75	55.15	57.84	55.15	57.84	61.33
	5	55.15	57.84	55.15	57.84	61.41
	5.25	55.15	57.84	55.15	57.84	61.41
	5.5	55.15	57.84	55.15	57.84	61.41
	5.75	55.15	57.84	55.15	57.84	61.41
	6	55.15	57.84	55.15	57.84	61.41
	6.25	55.15	57.84	55.15	57.84	61.41
	6.5	55.15	57.84	55.15	57.84	61.41
	6.75	55.15	57.84	55.15	57.84	61.41
	7	55.15	57.84	55.15	57.84	61.41
	7.25	55.15	57.84	55.15	57.84	61.41
	7.5	55.15	57.84	55.15	57.84	61.41
	7.75	55.15	57.84	55.15	57.84	61.41
	8	55.15	57.84	55.15	57.84	61.41
	8.25	55.15	57.84	55.15	57.84	61.41
	8.5	55.15	57.84	55.15	57.84	61.41
	8.75	55.15	57.84	55.15	57.84	61.41
	9	55.15	57.84	55.15	57.84	61.41
	9.25	55.15	57.84	55.15	57.84	61.41
	9.5	55.15	57.84	55.15	57.84	61.41
	9.75	55.15	57.84	55.15	57.84	61.41
	10	55.15	57.84	55.15	57.84	61.41
	10.25	55.15	57.84	55.15	57.84	61.41
	10.5	55.15	57.84	55.15	57.84	61.41
	10.75	55.15	57.84	55.15	57.84	61.41
	11	55.15	57.84	55.15	57.84	61.41
	11.25	51.86	53.88	51.86	53.88	56.56
	11.5	49.4	50.91	49.4	50.91	52.92
	11.75	47.55	48.68	47.55	48.68	50.19
	12	46.16	47.01	46.16	47.01	48.14
	12.25	45.94	47.01	45.94	47.01	48.14
	12.5	45.94	47.01	45.94	47.01	48.14
	12.75	45.94	47.01	45.94	47.01	48.14
	13	46.76	47.82	46.76	47.82	48.96
	13.25	47.58	48.62	47.58	48.62	49.77
	13.5	48.57	49.58	48.57	49.58	50.78
	13.75	49.53	50.5	49.53	50.5	51.75
	14	50.46	51.38	50.46	51.38	52.67
	14.25	51.36	52.22	51.36	52.22	53.55
	14.5	52.23	53.01	52.23	53.01	54.39
	14.75	53.09	53.79	53.09	53.79	55.21
	15	53.94	54.55	53.94	54.55	56.02
	15.25	55.72	56.34	55.72	56.34	57.78
	15.5	55.72	58.28	55.72	58.28	59.67
	15.75	55.72	58.28	55.72	58.28	59.69
	16	55.72	58.28	55.72	58.28	59.69
	16.25	55.72	58.28	55.72	58.28	59.69
2023	16.5	55.72	58.28	55.72	58.28	59.69
	16.75	55.72	58.28	55.72	58.28	59.69
	17	55.72	58.28	55.72	58.28	59.69
	17.25	55.72	58.28	55.72	58.28	59.69
	17.5	55.72	58.28	55.72	58.28	59.69
	17.75	55.72	58.28	55.72	58.28	59.69
	18	55.72	58.28	55.72	58.28	59.69
	18.25	55.72	58.28	55.72	58.28	59.69
	18.5	55.72	58.28	55.72	58.28	59.69
	18.75	55.72	58.28	55.72	58.28	59.69
	19	55.72	58.28	55.72	58.28	59.69
	19.25	55.72	58.28	55.72	58.28	59.69
	19.5	55.72	58.28	55.72	58.28	59.69
	19.75	55.72	58.28	55.72	58.28	59.69
	20	55.72	58.28	55.72	58.28	59.69
	20.25	55.72	58.28	55.72	58.28	59.69
	20.5	55.72	58.28	55.72	58.28	59.69
	20.75	55.72	58.28	55.72	58.28	59.69
	21	55.72	58.28	55.72	58.28	59.69
	21.25	55.72	58.28	55.72	58.28	59.69
	21.5	55.72	58.28	55.72	58.28	59.69
	21.75	55.72	58.28	55.72	58.28	59.69
	22	55.72	58.28	55.72	58.28	59.69
	22.25	55.72	58.28	55.72	58.28	59.69
	22.5	55.72	58.28	55.72	58.28	59.69
	22.75	55.72	58.28	55.72	58.28	59.69
	23	55.72	58.28	55.72	58.28	59.69
	23.25	52.29	54.21	52.29	54.21	55.26
	23.5	49.72	51.16	49.72	51.16	51.95
	23.75	47.79	48.87	47.79	48.87	49.46
	24	46.34	47.15	46.34	47.15	47.6
	24.25	46.14	47.15	46.14	47.15	47.6
	24.5	46.14	47.15	46.14	47.15	47.6
	24.75	46.14	47.15	46.14	47.15	47.6
	25	46.96	47.95	46.96	47.95	48.4
	25.25	47.77	48.73	47.78	48.73	49.19
	25.5	48.76	49.68	48.77	49.68	50.18
	25.75	49.72	50.59	49.73	50.58	51.12
	26	50.65	51.45	50.65	51.44	52.02
	26.25	51.54	52.26	51.54	52.25	52.87
	26.5	52.4	53.03	52.4	53.02	53.68
	26.75	53.25	53.78	53.25	53.77	54.46
	27	54.1	54.51	54.09	54.5	55.23
	27.25	55.9	56.32	55.89	56.3	57
	27.5	55.9	57.38	55.89	57.39	58.91
	27.75	55.9	57.38	55.89	57.39	58.91
	28	55.9	57.38	55.89	57.39	58.91
	28.25	55.9	57.38	55.89	57.39	58.91
2024	28.5	55.9	57.38	55.89	57.39	58.91
	28.75	55.9	57.38	55.89	57.39	58.91
	29	55.9	57.38	55.89	57.39	58.91
	29.25	55.9	57.38	55.89	57.39	58.91
	29.5	55.9	57.38	55.89	57.39	58.91
	29.75	55.9	57.38	55.89	57.39	58.91
	30	55.9	57.38	55.89	57.39	58.91
	30.25	55.9	57.38	55.89	57.39	58.91
	30.5	55.9	57.38	55.89	57.39	58.91
	30.75	55.9	57.38	55.89	57.39	58.91
	31	55.9	57.38	55.89	57.39	58.91
	31.25	55.9	57.38	55.89	57.39	58.91
	31.5	55.9	57.38	55.89	57.39	58.91
	31.75	55.9	57.38	55.89	57.39	58.91
	32	55.9	57.38	55.89	57.39	58.91
	32.25	55.9	57.38	55.89	57.39	58.91
	32.5	55.9	57.38	55.89	57.39	58.91
	32.75	55.9	57.38	55.89	57.39	58.91
	33	55.9	57.38	55.89	57.39	58.91
	33.25	55.9	57.38	55.89	57.39	58.91
	33.5	55.9	57.38	55.89	57.39	58.91
	33.75	55.9	57.38	55.89	57.39	58.91
	34	55.9	57.38	55.89	57.39	58.91
	34.25	55.9	57.38	55.89	57.39	58.91
	34.5	55.9	57.38	55.89	57.39	58.91
	34.75	55.9	57.38	55.89	57.39	58.91
	35	55.9	57.38	55.89	57.39	58.91
	35.25	52.42	53.54	52.42	53.54	54.68
	35.5	49.82	50.65	49.81	50.66	51.51
	35.75	47.86	48.49	47.86	48.49	49.13
	36	46.4	46.87	46.4	46.87	47.35
	36.25	46.21	46.87	46.25	46.87	47.35
	36.5	46.21	46.87	46.25	46.87	47.35
	36.75	46.21	46.87	46.25	46.87	47.35
	37	47.03	47.65	47.07	47.65	48.14
	37.25	47.85	48.42	47.88	48.42	48.91
	37.5	48.84	49.36	48.87	49.34	49.88
	37.75	49.79	50.25	49.82	50.23	50.81
	38	50.72	51.09	50.74	51.06	51.68
	38.25	51.61	51.89	51.62	51.85	52.51
	38.5	52.46	52.64	52.47	52.59	53.29
	38.75	53.31	53.37	53.31	53.31	54.05
	39	54.15	54.08	54.14	54.01	54.79
	39.25	55.95	55.87	55.94	55.8	56.56
	39.5	55.95	57.1	55.94	57.73	58.45
	39.75	55.95	57.1	55.94	57.73	58.45
	40	55.95	57.1	55.94	57.73	58.45
	40.25	55.95	57.1	55.94	57.73	58.45
2025	40.5	55.95	57.1	55.94	57.73	58.45
	40.75	55.95	57.1	55.94	57.73	58.45
	41	55.95	57.1	55.94	57.73	58.45
	41.25	55.95	57.1	55.94	57.73	58.45
	41.5	55.95	57.1	55.94	57.73	58.45
	41.75	55.95	57.1	55.94	57.73	58.45
	42	55.95	57.1	55.94	57.73	58.45
	42.25	55.95	57.1	55.94	57.73	58.45
	42.5	55.95	57.1	55.94	57.73	58.45
	42.75	55.95	57.1	55.94	57.73	58.45
	43	55.95	57.1	55.94	57.73	58.45
	43.25	55.95	57.1	55.94	57.73	58.45
	43.5	55.95	57.1	55.94	57.73	58.45
	43.75	55.95	57.1	55.94	57.73	58.45
	44	55.95	57.1	55.94	57.73	58.45
	44.25	55.95	57.1	55.94	57.73	58.45
	44.5	55.95	57.1	55.94	57.73	58.45
	44.75	55.95	57.1	55.94	57.73	58.45
	45	55.95	57.1	55.94	57.73	58.45
	45.25	55.95	57.1	55.94	57.73	58.45
	45.5	55.95	57.1	55.94	57.73	58.45
	45.75	55.95	57.1	55.94	57.73	58.45
	46	55.95	57.1	55.94	57.73	58.45
	46.25	55.95	57.1	55.94	57.73	58.45
	46.5	55.95	57.1	55.94	57.73	58.45
	46.75	55.95	57.1	55.94	57.73	58.45
	47	55.95	57.1	55.94	57.73	58.45
	47.25	52.46	53.32	52.45	53.8	54.34
	47.5	49.85	50.49	49.84	50.85	51.25
	47.75	47.88	48.37	47.88	48.64	48.94
	48	46.41	46.78	46.41	46.98	47.21
	48.25	46.25	46.78	46.34	46.98	47.21
	48.5	46.25	46.78	46.34	46.98	47.21
	48.75	46.25	46.78	46.34	46.98	47.21
	49	47.06	47.55	47.16	47.75	47.98
	49.25	47.88	48.32	47.97	48.5	48.74
	49.5	48.87	49.24	48.95	49.41	49.69
	49.75	49.83	50.12	49.89	50.28	50.59
	50	50.75	50.96	50.8	51.1	51.45
	50.25	51.64	51.74	51.68	51.87	52.26
	50.5	52.49	52.48	52.51	52.58	53.01
	50.75	53.33	53.19	53.34	53.28	53.75
	51	54.17	53.89	54.15	53.95	54.46
	51.25	55.96	55.68	55.94	55.74	56.21
	51.5	55.96	57.6	55.94	57.66	58.09
	51.75	55.96	57.6	55.94	57.66	58.25
	52	55.96	57.6	55.94	57.66	58.25
	52.25	55.96	57.6	55.94	57.66	58.25
2026	52.5	55.96	57.6	55.94	57.66	58.25
	52.75	55.96	57.6	55.94	57.66	58.25
	53	55.96	57.6	55.94	57.66	58.25
	53.25	55.96	57.6	55.94	57.66	58.25
	53.5	55.96	57.6	55.94	57.66	58.25
	53.75	55.96	57.6	55.94	57.66	58.25
	54	55.96	57.6	55.94	57.66	58.25
	54.25	55.96	57.6	55.94	57.66	58.25
	54.5	55.96	57.6	55.94	57.66	58.25
	54.75	55.96	57.6	55.94	57.66	58.25
	55	55.96	57.6	55.94	57.66	58.25
	55.25	55.96	57.6	55.94	57.66	58.25
	55.5	55.96	57.6	55.94	57.66	58.25
	55.75	55.96	57.6	55.94	57.66	58.25
	56	55.96	57.6	55.94	57.66	58.25
	56.25	55.96	57.6	55.94	57.66	58.25
	56.5	55.96	57.6	55.94	57.66	58.25
	56.75	55.96	57.6	55.94	57.66	58.25
	57	55.96	57.6	55.94	57.66	58.25
	57.25	55.96	57.6	55.94	57.66	58.25
	57.5	55.96	57.6	55.94	57.66	58.25
	57.75	55.96	57.6	55.94	57.66	58.25
	58	55.96	57.6	55.94	57.66	58.25
	58.25	55.96	57.6	55.94	57.66	58.25
	58.5	55.96	57.6	55.94	57.66	58.25
	58.75	55.96	57.6	55.94	57.66	58.25
	59	55.96	57.6	55.94	57.66	58.25
	59.25	52.47	53.7	52.46	53.75	54.19
	59.5	49.85	50.78	49.84	50.81	51.14
	59.75	47.89	48.58	47.88	48.61	48.86
	60	46.42	46.94	46.41	46.96	47.14
	60.25	46.3	46.94	46.41	46.96	47.14
	60.5	46.3	46.94	46.41	46.96	47.14
	60.75	46.3	46.94	46.41	46.96	47.14
	61	47.11	47.71	47.22	47.7	47.89
	61.25	47.93	48.47	48.02	48.44	48.63
	61.5	48.91	49.39	48.99	49.33	49.56
	61.75	49.86	50.26	49.92	50.17	50.44
	62	50.78	51.08	50.81	50.96	51.26
	62.25	51.66	51.86	51.67	51.69	52.04
	62.5	52.5	52.58	52.48	52.37	52.75
	62.75	53.34	53.28	53.28	53.03	53.45
	63	54.17	53.97	54.07	53.67	54.12
	63.25	55.95	55.75	55.85	55.45	55.87
	63.5	55.95	57.67	55.85	57.35	57.74
	63.75	55.95	57.67	55.85	57.35	58.29
	64	55.95	57.67	55.85	57.35	58.29
	64.25	55.95	57.67	55.85	57.35	58.29
2027	64.5	55.95	57.67	55.85	57.35	58.29
	64.75	55.95	57.67	55.85	57.35	58.29
	65	55.95	57.67	55.85	57.35	58.29
	65.25	55.95	57.67	55.85	57.35	58.29
	65.5	55.95	57.67	55.85	57.35	58.29
	65.75	55.95	57.67	55.85	57.35	58.29
	66	55.95	57.67	55.85	57.35	58.29
	66.25	55.95	57.67	55.85	57.35	58.29
	66.5	55.95	57.67	55.85	57.35	58.29
	66.75	55.95	57.67	55.85	57.35	58.29
	67	55.95	57.67	55.85	57.35	58.29
	67.25	55.95	57.67	55.85	57.35	58.29
	67.5	55.95	57.67	55.85	57.35	58.29
	67.75	55.95	57.67	55.85	57.35	58.29
	68	55.95	57.67	55.85	57.35	58.29
	68.25	55.95	57.67	55.85	57.35	58.29
	68.5	55.95	57.67	55.85	57.35	58.29
	68.75	55.95	57.67	55.85	57.35	58.29
	69	55.95	57.67	55.85	57.35	58.29
	69.25	55.95	57.67	55.85	57.35	58.29
	69.5	55.95	57.67	55.85	57.35	58.29
	69.75	55.95	57.67	55.85	57.35	58.29
	70	55.95	57.67	55.85	57.35	58.29
	70.25	55.95	57.67	55.85	57.35	58.29
	70.5	55.95	57.67	55.85	57.35	58.29
	70.75	55.95	57.67	55.85	57.35	58.29
	71	55.95	57.67	55.85	57.35	58.29
	71.25	52.46	53.76	52.39	53.52	54.22
	71.5	49.85	50.82	49.79	50.64	51.16
	71.75	47.89	48.61	47.84	48.48	48.87
	72	46.26	46.96	46.38	46.86	47.15
	72.25	45.89	46.96	46.19	46.86	47.15
	72.5	45.89	46.96	46.19	46.86	47.15
	72.75	45.89	46.96	46.19	46.86	47.15
	73	46.6	47.77	47.01	47.64	47.94
	73.25	47.43	48.57	47.83	48.41	48.71
	73.5	48.43	49.53	48.83	49.34	49.69
	73.75	49.42	50.46	49.8	50.23	50.62
	74	50.37	51.35	50.74	51.07	51.5
	74.25	51.3	52.19	51.64	51.87	52.33
	74.5	52.2	52.99	52.51	52.62	53.12
	74.75	53.1	53.78	53.37	53.35	53.89
	75	54	54.56	54.23	54.06	54.65
	75.25	55.78	56.35	56.02	55.84	56.4
	75.5	55.78	57.16	56.02	56.97	58.31
	75.75	55.78	57.16	56.02	56.97	58.31
	76	55.78	57.16	56.02	56.97	58.31
	76.25	55.78	57.16	56.02	56.97	58.31
2028	76.5	55.78	57.16	56.02	56.97	58.31
	76.75	55.78	57.16	56.02	56.97	58.31
	77	55.78	57.16	56.02	56.97	58.31
	77.25	55.78	57.16	56.02	56.97	58.31
	77.5	55.78	57.16	56.02	56.97	58.31
	77.75	55.78	57.16	56.02	56.97	58.31
	78	55.78	57.16	56.02	56.97	58.31
	78.25	55.78	57.16	56.02	56.97	58.31
	78.5	55.78	57.16	56.02	56.97	58.31
	78.75	55.78	57.16	56.02	56.97	58.31
	79	55.78	57.16	56.02	56.97	58.31
	79.25	55.78	57.16	56.02	56.97	58.31
	79.5	55.78	57.16	56.02	56.97	58.31
	79.75	55.78	57.16	56.02	56.97	58.31
	80	55.78	57.16	56.02	56.97	58.31
	80.25	55.78	57.16	56.02	56.97	58.31
	80.5	55.78	57.16	56.02	56.97	58.31
	80.75	55.78	57.16	56.02	56.97	58.31
	81	55.78	57.16	56.02	56.97	58.31
	81.25	55.78	57.16	56.02	56.97	58.31
	81.5	55.78	57.16	56.02	56.97	58.31
	81.75	55.78	57.16	56.02	56.97	58.31
	82	55.78	57.16	56.02	56.97	58.31
	82.25	55.78	57.16	56.02	56.97	58.31
	82.5	55.78	57.16	56.02	56.97	58.31
	82.75	55.78	57.16	56.02	56.97	58.31
	83	55.78	57.16	56.02	56.97	58.31
	83.25	52.33	53.37	52.51	53.23	54.23
	83.5	49.75	50.53	49.88	50.42	51.17
	83.75	47.54	48.39	47.91	48.31	48.88
	84	45.7	46.8	46.2	46.74	47.16
	84.25	45.15	46.67	45.78	46.74	47.16
	84.5	45.15	46.67	45.78	46.74	47.16
	84.75	45.15	46.67	45.78	46.74	47.16
	85	45.71	47.49	46.47	47.54	47.97
	85.25	46.37	48.32	47.28	48.34	48.78
	85.5	47.25	49.31	48.28	49.31	49.79
	85.75	48.24	50.27	49.27	50.24	50.76
	86	49.21	51.2	50.22	51.12	51.69
	86.25	50.15	52.1	51.15	51.97	52.58
	86.5	51.07	52.95	52.05	52.77	53.43
	86.75	52	53.8	52.96	53.57	54.26
	87	52.93	54.65	53.86	54.34	55.09
	87.25	54.7	56.44	55.64	56.13	56.85
	87.5	54.7	56.89	55.64	56.98	58.77
	87.75	54.7	56.89	55.64	56.98	58.77
	88	54.7	56.89	55.64	56.98	58.77
	88.25	54.7	56.89	55.64	56.98	58.77
2029	88.5	54.7	56.89	55.64	56.98	58.77
	88.75	54.7	56.89	55.64	56.98	58.77
	89	54.7	56.89	55.64	56.98	58.77
	89.25	54.7	56.89	55.64	56.98	58.77
	89.5	54.7	56.89	55.64	56.98	58.77
	89.75	54.7	56.89	55.64	56.98	58.77
	90	54.7	56.89	55.64	56.98	58.77
	90.25	54.7	56.89	55.64	56.98	58.77
	90.5	54.7	56.89	55.64	56.98	58.77
	90.75	54.7	56.89	55.64	56.98	58.77
	91	54.7	56.89	55.64	56.98	58.77
	91.25	54.7	56.89	55.64	56.98	58.77
	91.5	54.7	56.89	55.64	56.98	58.77
	91.75	54.7	56.89	55.64	56.98	58.77
	92	54.7	56.89	55.64	56.98	58.77
	92.25	54.7	56.89	55.64	56.98	58.77
	92.5	54.7	56.89	55.64	56.98	58.77
	92.75	54.7	56.89	55.64	56.98	58.77
	93	54.7	56.89	55.64	56.98	58.77
	93.25	54.7	56.89	55.64	56.98	58.77
	93.5	54.7	56.89	55.64	56.98	58.77
	93.75	54.7	56.89	55.64	56.98	58.77
	94	54.7	56.89	55.64	56.98	58.77
	94.25	54.7	56.89	55.64	56.98	58.77
	94.5	54.7	56.89	55.64	56.98	58.77
	94.75	54.7	56.89	55.64	56.98	58.77
	95	54.7	56.89	55.64	56.98	58.77
	95.25	51.52	53.17	52.23	53.24	54.58
	95.5	48.89	50.38	49.67	50.43	51.43
	95.75	46.72	48.28	47.57	48.32	49.08
	96	44.99	46.61	45.79	46.74	47.31
	96.25	44.4	46.28	45.28	46.73	47.24
	96.5	44.4	46.28	45.28	46.73	47.24
	96.75	44.4	46.28	45.28	46.73	47.24
	97	44.88	47.05	45.88	47.55	48.07
	97.25	45.45	47.88	46.6	48.36	48.89
	97.5	46.24	48.89	47.55	49.35	49.92
	97.75	47.23	49.86	48.53	50.3	50.91
	98	48.2	50.81	49.49	51.21	51.87
	98.25	49.15	51.73	50.43	52.08	52.79
	98.5	50.08	52.62	51.34	52.92	53.67
	98.75	51.02	53.5	52.26	53.75	54.54
	99	51.97	54.38	53.18	54.56	55.4
	99.25	53.72	56.17	54.95	56.35	57.17
	99.5	53.72	56.47	54.95	57.1	59.1
	99.75	53.72	56.47	54.95	57.1	59.1
	100	53.72	56.47	54.95	57.1	59.1
	100.25	53.72	56.47	54.95	57.1	59.1
2030	100.5	53.72	56.47	54.95	57.1	59.1
	100.75	53.72	56.47	54.95	57.1	59.1
	101	53.72	56.47	54.95	57.1	59.1
	101.25	53.72	56.47	54.95	57.1	59.1
	101.5	53.72	56.47	54.95	57.1	59.1
	101.75	53.72	56.47	54.95	57.1	59.1
	102	53.72	56.47	54.95	57.1	59.1
	102.25	53.72	56.47	54.95	57.1	59.1
	102.5	53.72	56.47	54.95	57.1	59.1
	102.75	53.72	56.47	54.95	57.1	59.1
	103	53.72	56.47	54.95	57.1	59.1
	103.25	53.72	56.47	54.95	57.1	59.1
	103.5	53.72	56.47	54.95	57.1	59.1
	103.75	53.72	56.47	54.95	57.1	59.1
	104	53.72	56.47	54.95	57.1	59.1
	104.25	53.72	56.47	54.95	57.1	59.1
	104.5	53.72	56.47	54.95	57.1	59.1
	104.75	53.72	56.47	54.95	57.1	59.1
	105	53.72	56.47	54.95	57.1	59.1
	105.25	53.72	56.47	54.95	57.1	59.1
	105.5	53.72	56.47	54.95	57.1	59.1
	105.75	53.72	56.47	54.95	57.1	59.1
	106	53.72	56.47	54.95	57.1	59.1
	106.25	53.72	56.47	54.95	57.1	59.1
	106.5	53.72	56.47	54.95	57.1	59.1
	106.75	53.72	56.47	54.95	57.1	59.1
	107	53.72	56.47	54.95	57.1	59.1
	107.25	50.7	52.85	51.72	53.33	54.83
	107.5	48.16	50.14	49.29	50.49	51.62
	107.75	46.12	48.1	47.18	48.37	49.22
	108	44.52	46.32	45.44	46.78	47.41
	108.25	43.92	45.89	44.9	46.64	47.22
	108.5	43.89	45.89	44.9	46.64	47.22
	108.75	43.89	45.89	44.9	46.64	47.22
	109	44.32	46.58	45.46	47.46	48.05
	109.25	44.84	47.4	46.13	48.28	48.87
	109.5	45.58	48.41	47.04	49.27	49.91
	109.75	46.57	49.39	48.03	50.23	50.91
	110	47.54	50.35	48.99	51.16	51.88
	110.25	48.49	51.27	49.93	52.04	52.82
	110.5	49.43	52.18	50.85	52.9	53.72
	110.75	50.38	53.08	51.77	53.74	54.61
	111	51.34	53.98	52.7	54.58	55.49
	111.25	53.09	55.76	54.47	56.36	57.26
	111.5	53.09	56.02	54.47	57.09	59.2
	111.75	53.09	56.02	54.47	57.09	59.2
	112	53.09	56.02	54.47	57.09	59.2
	112.25	53.09	56.02	54.47	57.09	59.2
2031	112.5	53.09	56.02	54.47	57.09	59.2
	112.75	53.09	56.02	54.47	57.09	59.2
	113	53.09	56.02	54.47	57.09	59.2
	113.25	53.09	56.02	54.47	57.09	59.2
	113.5	53.09	56.02	54.47	57.09	59.2
	113.75	53.09	56.02	54.47	57.09	59.2
	114	53.09	56.02	54.47	57.09	59.2
	114.25	53.09	56.02	54.47	57.09	59.2
	114.5	53.09	56.02	54.47	57.09	59.2
	114.75	53.09	56.02	54.47	57.09	59.2
	115	53.09	56.02	54.47	57.09	59.2
	115.25	53.09	56.02	54.47	57.09	59.2
	115.5	53.09	56.02	54.47	57.09	59.2
	115.75	53.09	56.02	54.47	57.09	59.2
	116	53.09	56.02	54.47	57.09	59.2
	116.25	53.09	56.02	54.47	57.09	59.2
	116.5	53.09	56.02	54.47	57.09	59.2
	116.75	53.09	56.02	54.47	57.09	59.2
	117	53.09	56.02	54.47	57.09	59.2
	117.25	53.09	56.02	54.47	57.09	59.2
	117.5	53.09	56.02	54.47	57.09	59.2
	117.75	53.09	56.02	54.47	57.09	59.2
	118	53.09	56.02	54.47	57.09	59.2
	118.25	53.09	56.02	54.47	57.09	59.2
	118.5	53.09	56.02	54.47	57.09	59.2
	118.75	53.09	56.02	54.47	57.09	59.2
	119	53.09	56.02	54.47	57.09	59.2
	119.25	50.09	52.52	51.35	53.32	54.9
	119.5	47.64	49.89	48.96	50.49	51.67
	119.75	45.69	47.83	46.9	48.37	49.25
	120	44.19	46.04	45.21	46.77	47.44
	120.25	43.58	45.58	44.67	46.57	47.19
	120.5	43.53	45.58	44.67	46.57	47.19
	120.75	43.53	45.58	44.67	46.57	47.19
	121	43.94	46.23	45.22	47.4	48.02
	121.25	44.43	47	45.87	48.22	48.86
	121.5	45.14	48.01	46.76	49.21	49.9
	121.75	46.13	49	47.75	50.18	50.91
	122	47.1	49.96	48.71	51.11	51.88
	122.25	48.05	50.89	49.65	52	52.82
	122.5	48.99	51.8	50.58	52.86	53.73
	122.75	49.95	52.71	51.5	53.72	54.64
	123	50.91	53.62	52.43	54.56	55.54
	123.25	52.65	55.4	54.19	56.35	57.3
	123.5	52.65	55.66	54.19	57.07	59.24
	123.75	52.65	55.66	54.19	57.07	59.24
	124	52.65	55.66	54.19	57.07	59.24
	124.25	52.65	55.66	54.19	57.07	59.24
2032	124.5	52.65	55.66	54.19	57.07	59.24
	124.75	52.65	55.66	54.19	57.07	59.24
	125	52.65	55.66	54.19	57.07	59.24
	125.25	52.65	55.66	54.19	57.07	59.24
	125.5	52.65	55.66	54.19	57.07	59.24
	125.75	52.65	55.66	54.19	57.07	59.24
	126	52.65	55.66	54.19	57.07	59.24
	126.25	52.65	55.66	54.19	57.07	59.24
	126.5	52.65	55.66	54.19	57.07	59.24
	126.75	52.65	55.66	54.19	57.07	59.24
	127	52.65	55.66	54.19	57.07	59.24
	127.25	52.65	55.66	54.19	57.07	59.24
	127.5	52.65	55.66	54.19	57.07	59.24
	127.75	52.65	55.66	54.19	57.07	59.24
	128	52.65	55.66	54.19	57.07	59.24
	128.25	52.65	55.66	54.19	57.07	59.24
	128.5	52.65	55.66	54.19	57.07	59.24
	128.75	52.65	55.66	54.19	57.07	59.24
	129	52.65	55.66	54.19	57.07	59.24
	129.25	52.65	55.66	54.19	57.07	59.24
	129.5	52.65	55.66	54.19	57.07	59.24
	129.75	52.65	55.66	54.19	57.07	59.24
	130	52.65	55.66	54.19	57.07	59.24
	130.25	52.65	55.66	54.19	57.07	59.24
	130.5	52.65	55.66	54.19	57.07	59.24
	130.75	52.65	55.66	54.19	57.07	59.24
	131	52.63	55.66	54.19	57.07	59.24
	131.25	49.66	52.25	51.15	53.3	54.93
	131.5	47.27	49.69	48.72	50.48	51.7
	131.75	45.39	47.57	46.67	48.36	49.27
	132	43.95	45.79	45.01	46.77	47.35
	132.25	43.33	45.29	44.46	46.51	47.03
	132.5	43.27	45.29	44.46	46.51	47.03
	132.75	43.27	45.29	44.46	46.51	47.03
	133	43.64	45.9	44.97	47.34	47.81
	133.25	44.1	46.62	45.59	48.16	48.64
	133.5	44.77	47.58	46.45	49.16	49.69
	133.75	45.76	48.56	47.43	50.13	50.7
	134	46.73	49.53	48.4	51.07	51.68
	134.25	47.69	50.46	49.34	51.98	52.64
	134.5	48.64	51.38	50.27	52.85	53.56
	134.75	49.6	52.3	51.2	53.72	54.48
	135	50.57	53.22	52.14	54.58	55.39
	135.25	52.3	54.99	53.89	56.37	57.15
2031	135.5	52.3	55.18	53.89	56.99	59.1
	135.75	52.3	55.18	53.89	56.99	59.1
	136	52.3	55.18	53.89	56.99	59.1
	136.25	52.3	55.18	53.89	56.99	59.1
2033	136.5	52.3	55.18	53.89	56.99	59.1
	136.75	52.3	55.18	53.89	56.99	59.1
	137	52.3	55.18	53.89	56.99	59.1
	137.25	52.3	55.18	53.89	56.99	59.1
	137.5	52.3	55.18	53.89	56.99	59.1
	137.75	52.3	55.18	53.89	56.99	59.1
	138	52.3	55.18	53.89	56.99	59.1
	138.25	52.3	55.18	53.89	56.99	59.1
	138.5	52.3	55.18	53.89	56.99	59.1
	138.75	52.3	55.18	53.89	56.99	59.1
	139	52.3	55.18	53.89	56.99	59.1
	139.25	52.3	55.18	53.89	56.99	59.1
	139.5	52.3	55.18	53.89	56.99	59.1
	139.75	52.3	55.18	53.89	56.99	59.1
	140	52.3	55.18	53.89	56.99	59.1
	140.25	52.3	55.18	53.89	56.99	59.1
	140.5	52.3	55.18	53.89	56.99	59.1
	140.75	52.3	55.18	53.89	56.99	59.1
	141	52.3	55.18	53.89	56.99	59.1
	141.25	52.3	55.18	53.89	56.99	59.1
	141.5	52.3	55.18	53.89	56.99	59.1
	141.75	52.3	55.18	53.89	56.99	59.1
	142	52.3	55.18	53.89	56.99	59.1
	142.25	52.3	55.18	53.89	56.99	59.1
	142.5	52.3	55.18	53.89	56.99	59.1
	142.75	52.3	55.18	53.89	56.99	59.1
	143	52.13	55.18	53.89	56.99	59.1
	143.25	49.19	51.89	50.92	53.24	54.82
	143.5	46.87	49.42	48.48	50.43	51.62
	143.75	45.07	47.29	46.45	48.32	49.21
	144	43.69	45.52	44.82	46.65	47.21
	144.25	43.07	45	44.25	46.33	46.84
	144.5	43	45	44.25	46.33	46.84
	144.75	43	45	44.25	46.33	46.84
	145	43.34	45.57	44.74	47.12	47.57
	145.25	43.76	46.25	45.34	47.95	48.4
	145.5	44.4	47.17	46.17	48.95	49.45
	145.75	45.39	48.15	47.15	49.93	50.47
	146	46.36	49.11	48.12	50.87	51.46
	146.25	47.32	50.06	49.07	51.78	52.42
	146.5	48.27	50.97	49.99	52.67	53.35
	146.75	49.24	51.9	50.93	53.55	54.28
	147	50.21	52.82	51.87	54.42	55.2
	147.25	51.95	54.59	53.62	56.21	56.96
	147.5	51.95	54.72	53.62	56.76	58.91
	147.75	51.95	54.72	53.62	56.76	58.91
	148	51.95	54.72	53.62	56.76	58.91
	148.25	51.95	54.72	53.62	56.76	58.91
2034	148.5	51.95	54.72	53.62	56.76	58.91
	148.75	51.95	54.72	53.62	56.76	58.91
	149	51.95	54.72	53.62	56.76	58.91
	149.25	51.95	54.72	53.62	56.76	58.91
	149.5	51.95	54.72	53.62	56.76	58.91
	149.75	51.95	54.72	53.62	56.76	58.91
	150	51.95	54.72	53.62	56.76	58.91
	150.25	51.95	54.72	53.62	56.76	58.91
	150.5	51.95	54.72	53.62	56.76	58.91
	150.75	51.95	54.72	53.62	56.76	58.91
	151	51.95	54.72	53.62	56.76	58.91
	151.25	51.95	54.72	53.62	56.76	58.91
	151.5	51.95	54.72	53.62	56.76	58.91
	151.75	51.95	54.72	53.62	56.76	58.91
	152	51.95	54.72	53.62	56.76	58.91
	152.25	51.95	54.72	53.62	56.76	58.91
	152.5	51.95	54.72	53.62	56.76	58.91
	152.75	51.95	54.72	53.62	56.76	58.91
	153	51.95	54.72	53.62	56.76	58.91
	153.25	51.95	54.72	53.62	56.76	58.91
	153.5	51.95	54.72	53.62	56.76	58.91
	153.75	51.95	54.72	53.62	56.76	58.91
	154	51.95	54.72	53.62	56.76	58.91
	154.25	51.95	54.72	53.62	56.76	58.91
	154.5	51.95	54.72	53.62	56.76	58.91
	154.75	51.95	54.72	53.62	56.76	58.91
	155	51.66	54.72	53.62	56.76	58.91
	155.25	48.78	51.54	50.72	53.07	54.68
	155.5	46.53	49.07	48.29	50.3	51.51
	155.75	44.8	46.97	46.29	48.23	49.13
	156	43.48	45.25	44.69	46.5	47.08
	156.25	42.86	44.7	44.11	46.14	46.67
	156.5	42.77	44.7	44.1	46.14	46.67
	156.75	42.77	44.7	44.1	46.14	46.67
	157	43.08	45.24	44.57	46.89	47.36
	157.25	43.47	45.88	45.14	47.71	48.18
	157.5	44.07	46.76	45.94	48.72	49.23
	157.75	45.06	47.75	46.93	49.7	50.25
	158	46.03	48.71	47.89	50.65	51.24
	158.25	47	49.66	48.84	51.57	52.21
	158.5	47.95	50.58	49.78	52.46	53.15
	158.75	48.92	51.51	50.71	53.34	54.09
	159	49.91	52.44	51.66	54.23	55.02
	159.25	51.64	54.2	53.41	56.01	56.78
	159.5	51.64	54.26	53.41	56.51	58.73
	159.75	51.64	54.26	53.41	56.51	58.73
	160	51.64	54.26	53.41	56.51	58.73
	160.25	51.64	54.26	53.41	56.51	58.73
2035	160.5	51.64	54.26	53.41	56.51	58.73
	160.75	51.64	54.26	53.41	56.51	58.73
	161	51.64	54.26	53.41	56.51	58.73
	161.25	51.64	54.26	53.41	56.51	58.73
	161.5	51.64	54.26	53.41	56.51	58.73
	161.75	51.64	54.26	53.41	56.51	58.73
	162	51.64	54.26	53.41	56.51	58.73
	162.25	51.64	54.26	53.41	56.51	58.73
	162.5	51.64	54.26	53.41	56.51	58.73
	162.75	51.64	54.26	53.41	56.51	58.73
	163	51.64	54.26	53.41	56.51	58.73
	163.25	51.64	54.26	53.41	56.51	58.73
	163.5	51.64	54.26	53.41	56.51	58.73
	163.75	51.64	54.26	53.41	56.51	58.73
	164	51.64	54.26	53.41	56.51	58.73
	164.25	51.64	54.26	53.41	56.51	58.73
	164.5	51.64	54.26	53.41	56.51	58.73
	164.75	51.64	54.26	53.41	56.51	58.73
	165	51.64	54.26	53.41	56.51	58.73
	165.25	51.64	54.26	53.41	56.51	58.73
	165.5	51.64	54.26	53.41	56.51	58.73
	165.75	51.64	54.26	53.41	56.51	58.73
	166	51.64	54.26	53.41	56.51	58.73
	166.25	51.64	54.26	53.41	56.51	58.73
	166.5	51.64	54.26	53.41	56.51	58.73
	166.75	51.55	54.26	53.41	56.51	58.73
	167	51.18	54.26	53.41	56.51	58.73
	167.25	48.38	51.2	50.56	52.88	54.55
	167.5	46.21	48.73	48.13	50.16	51.41
	167.75	44.55	46.66	46.15	48.12	48.96
	168	43.29	44.99	44.57	46.35	46.9
	168.25	42.66	44.43	43.99	45.95	46.45
	168.5	42.56	44.43	43.97	45.95	46.45
	168.75	42.56	44.43	43.97	45.95	46.45
	169	42.85	44.94	44.42	46.66	47.11
	169.25	43.2	45.55	44.97	47.49	47.88
	169.5	43.77	46.4	45.76	48.49	48.93
	169.75	44.75	47.38	46.74	49.47	49.96
	170	45.73	48.35	47.71	50.43	50.95
	170.25	46.7	49.29	48.66	51.35	51.93
	170.5	47.66	50.22	49.59	52.25	52.87
	170.75	48.63	51.15	50.54	53.15	53.81
	171	49.63	52.09	51.49	54.04	54.76
	171.25	51.36	53.85	53.24	55.82	56.52
	171.5	51.36	53.85	53.24	56.26	57.77
	171.75	51.36	53.85	53.24	56.26	57.77
	172	51.36	53.85	53.24	56.26	57.77
	172.25	51.36	53.85	53.24	56.26	57.77
2036	172.5	51.36	53.85	53.24	56.26	57.77
	172.75	51.36	53.85	53.24	56.26	57.77
	173	51.36	53.85	53.24	56.26	57.77
	173.25	51.36	53.85	53.24	56.26	57.77
	173.5	51.36	53.85	53.24	56.26	57.77
	173.75	51.36	53.85	53.24	56.26	57.77
	174	51.36	53.85	53.24	56.26	57.77
	174.25	51.36	53.85	53.24	56.26	57.77
	174.5	51.36	53.85	53.24	56.26	57.77
	174.75	51.36	53.85	53.24	56.26	57.77
	175	51.36	53.85	53.24	56.26	57.77
	175.25	51.36	53.85	53.24	56.26	57.77
	175.5	51.36	53.85	53.24	56.26	57.77
	175.75	51.36	53.85	53.24	56.26	57.77
	176	51.36	53.85	53.24	56.26	57.77
	176.25	51.36	53.85	53.24	56.26	57.77
	176.5	51.36	53.85	53.24	56.26	57.77
	176.75	51.36	53.85	53.24	56.26	57.77
	177	51.36	53.85	53.24	56.26	57.77
	177.25	51.36	53.85	53.24	56.26	57.77
	177.5	51.36	53.85	53.24	56.26	57.77
	177.75	51.36	53.85	53.24	56.26	57.77
	178	51.36	53.85	53.24	56.26	57.77
	178.25	51.36	53.85	53.24	56.26	57.77
	178.5	51.36	53.85	53.24	56.26	57.77
	178.75	51.13	53.85	53.24	56.26	57.77
	179	50.7	53.85	53.24	56.26	57.77
	179.25	47.98	50.88	50.37	52.69	53.82
	179.5	45.89	48.44	47.95	50.02	50.87
	179.75	44.3	46.41	45.99	47.99	48.5
	180	43.1	44.78	44.44	46.21	46.52
	180.25	42.47	44.21	43.85	45.77	46.06
	180.5	42.36	44.2	43.82	45.77	46.06
	180.75	42.36	44.2	43.82	45.77	46.06
	181	42.62	44.69	44.27	46.45	46.69
	181.25	42.94	45.27	44.81	47.25	47.43
	181.5	43.47	46.09	45.57	48.26	48.45
	181.75	44.46	47.08	46.56	49.24	49.47
	182	45.44	48.04	47.53	50.2	50.47
	182.25	46.41	48.99	48.48	51.13	51.44
	182.5	47.38	49.92	49.41	52.04	52.39
	182.75	48.36	50.86	50.36	52.94	53.34
	183	49.36	51.8	51.31	53.84	54.29
	183.25	51.08	53.55	53.06	55.62	56.04
	183.5	51.08	53.55	53.06	55.99	57.25
	183.75	51.08	53.55	53.06	55.99	57.25
	184	51.08	53.55	53.06	55.99	57.25
	184.25	51.08	53.55	53.06	55.99	57.25
2037	184.5	51.08	53.55	53.06	55.99	57.25
	184.75	51.08	53.55	53.06	55.99	57.25
	185	51.08	53.55	53.06	55.99	57.25
	185.25	51.08	53.55	53.06	55.99	57.25
	185.5	51.08	53.55	53.06	55.99	57.25
	185.75	51.08	53.55	53.06	55.99	57.25
	186	51.08	53.55	53.06	55.99	57.25
	186.25	51.08	53.55	53.06	55.99	57.25
	186.5	51.08	53.55	53.06	55.99	57.25
	186.75	51.08	53.55	53.06	55.99	57.25
	187	51.08	53.55	53.06	55.99	57.25
	187.25	51.08	53.55	53.06	55.99	57.25
	187.5	51.08	53.55	53.06	55.99	57.25
	187.75	51.08	53.55	53.06	55.99	57.25
	188	51.08	53.55	53.06	55.99	57.25
	188.25	51.08	53.55	53.06	55.99	57.25
	188.5	51.08	53.55	53.06	55.99	57.25
	188.75	51.08	53.55	53.06	55.99	57.25
	189	51.08	53.55	53.06	55.99	57.25
	189.25	51.08	53.55	53.06	55.99	57.25
	189.5	51.08	53.55	53.06	55.99	57.25
	189.75	51.08	53.55	53.06	55.99	57.25
	190	51.08	53.55	53.06	55.99	57.25
	190.25	51.08	53.55	53.06	55.99	57.25
	190.5	51.08	53.55	53.06	55.99	57.25
	190.75	50.78	53.55	53.06	55.99	57.25
	191	50.3	53.55	53.06	55.99	57.25
	191.25	47.67	50.67	50.17	52.49	53.43
	191.5	45.64	48.23	47.77	49.87	50.58
	191.75	44.11	46.23	45.83	47.81	48.24
	192	42.95	44.64	44.31	46.04	46.31
	192.25	42.32	44.06	43.71	45.58	45.83
	192.5	42.2	44.04	43.68	45.58	45.83
	192.75	42.2	44.04	43.68	45.58	45.83
	193	42.43	44.51	44.11	46.23	46.44
	193.25	42.73	45.07	44.63	47.01	47.16
	193.5	43.24	45.86	45.38	48.02	48.15
	193.75	44.23	46.85	46.37	49	49.18
	194	45.21	47.81	47.34	49.96	50.18
	194.25	46.18	48.76	48.29	50.89	51.15
	194.5	47.15	49.7	49.23	51.8	52.1
	194.75	48.14	50.64	50.17	52.71	53.05
	195	49.14	51.59	51.13	53.62	54
	195.25	50.87	53.34	52.87	55.39	55.75
	195.5	50.87	53.34	52.87	55.73	56.93
	195.75	50.87	53.34	52.87	55.73	56.93
	196	50.87	53.34	52.87	55.73	56.93
	196.25	50.87	53.34	52.87	55.73	56.93
2038	196.5	50.87	53.34	52.87	55.73	56.93
	196.75	50.87	53.34	52.87	55.73	56.93
	197	50.87	53.34	52.87	55.73	56.93
	197.25	50.87	53.34	52.87	55.73	56.93
	197.5	50.87	53.34	52.87	55.73	56.93
	197.75	50.87	53.34	52.87	55.73	56.93
	198	50.87	53.34	52.87	55.73	56.93
	198.25	50.87	53.34	52.87	55.73	56.93
	198.5	50.87	53.34	52.87	55.73	56.93
	198.75	50.87	53.34	52.87	55.73	56.93
	199	50.87	53.34	52.87	55.73	56.93
	199.25	50.87	53.34	52.87	55.73	56.93
	199.5	50.87	53.34	52.87	55.73	56.93
	199.75	50.87	53.34	52.87	55.73	56.93
	200	50.87	53.34	52.87	55.73	56.93
	200.25	50.87	53.34	52.87	55.73	56.93
	200.5	50.87	53.34	52.87	55.73	56.93
	200.75	50.87	53.34	52.87	55.73	56.93
	201	50.87	53.34	52.87	55.73	56.93
	201.25	50.87	53.34	52.87	55.73	56.93
	201.5	50.87	53.34	52.87	55.73	56.93
	201.75	50.87	53.34	52.87	55.73	56.93
	202	50.87	53.34	52.87	55.73	56.93
	202.25	50.87	53.34	52.87	55.73	56.93
	202.5	50.8	53.34	52.87	55.73	56.93
	202.75	50.44	53.34	52.87	55.73	56.93
	203	49.94	53.34	52.87	55.73	56.93
	203.25	47.38	50.46	49.96	52.3	53.2
	203.5	45.43	48.03	47.57	49.72	50.4
	203.75	43.94	46.05	45.66	47.66	48.09
	204	42.83	44.49	44.17	45.9	46.18
	204.25	42.2	43.9	43.57	45.42	45.7
	204.5	42.06	43.87	43.52	45.42	45.7
	204.75	42.06	43.87	43.52	45.42	45.7
	205	42.28	44.32	43.94	46.06	46.3
	205.25	42.55	44.86	44.44	46.81	47.01
	205.5	43.03	45.63	45.18	47.81	48
	205.75	44	46.61	46.16	48.8	49.02
	206	44.98	47.58	47.13	49.76	50.02
	206.25	45.95	48.53	48.09	50.69	50.99
	206.5	46.92	49.47	49.02	51.6	51.94
	206.75	47.91	50.41	49.97	52.51	52.9
	207	48.93	51.36	50.93	53.43	53.85
	207.25	50.64	53.11	52.68	55.2	55.59
	207.5	50.64	53.11	52.68	55.52	56.78
	207.75	50.64	53.11	52.68	55.52	56.78
	208	50.64	53.11	52.68	55.52	56.78
	208.25	50.64	53.11	52.68	55.52	56.78
2039	208.5	50.64	53.11	52.68	55.52	56.78
	208.75	50.64	53.11	52.68	55.52	56.78
	209	50.64	53.11	52.68	55.52	56.78
	209.25	50.64	53.11	52.68	55.52	56.78
	209.5	50.64	53.11	52.68	55.52	56.78
	209.75	50.64	53.11	52.68	55.52	56.78
	210	50.64	53.11	52.68	55.52	56.78
	210.25	50.64	53.11	52.68	55.52	56.78
	210.5	50.64	53.11	52.68	55.52	56.78
	210.75	50.64	53.11	52.68	55.52	56.78
	211	50.64	53.11	52.68	55.52	56.78
	211.25	50.64	53.11	52.68	55.52	56.78
	211.5	50.64	53.11	52.68	55.52	56.78
	211.75	50.64	53.11	52.68	55.52	56.78
	212	50.64	53.11	52.68	55.52	56.78
	212.25	50.64	53.11	52.68	55.52	56.78
	212.5	50.64	53.11	52.68	55.52	56.78
	212.75	50.64	53.11	52.68	55.52	56.78
	213	50.64	53.11	52.68	55.52	56.78
	213.25	50.64	53.11	52.68	55.52	56.78
	213.5	50.64	53.11	52.68	55.52	56.78
	213.75	50.64	53.11	52.68	55.52	56.78
	214	50.64	53.11	52.68	55.52	56.78
	214.25	50.64	53.11	52.68	55.52	56.78
	214.5	50.5	53.11	52.68	55.52	56.78
	214.75	50.1	53.11	52.68	55.52	56.78
	215	49.57	53.11	52.68	55.52	56.78
	215.25	47.09	50.21	49.78	52.14	53.09
	215.5	45.2	47.79	47.41	49.6	50.31
	215.75	43.78	45.84	45.53	47.53	48.02
	216	42.7	44.32	44.07	45.77	46.12
	216.25	42.07	43.72	43.46	45.28	45.63
	216.5	41.92	43.68	43.41	45.28	45.63
	216.75	41.92	43.68	43.41	45.28	45.63
	217	42.12	44.11	43.81	45.9	46.23
	217.25	42.37	44.63	44.3	46.64	46.93
	217.5	42.83	45.39	45.03	47.62	47.91
	217.75	43.77	46.37	46.01	48.6	48.94
	218	44.75	47.34	46.98	49.56	49.94
	218.25	45.73	48.29	47.93	50.5	50.91
	218.5	46.7	49.23	48.87	51.41	51.86
	218.75	47.7	50.17	49.83	52.33	52.81
	219	48.67	51.13	50.79	53.24	53.77
	219.25	50.38	52.88	52.53	55.02	55.51
	219.5	50.38	52.88	52.53	55.3	56.7
	219.75	50.38	52.88	52.53	55.3	56.7
	220	50.38	52.88	52.53	55.3	56.7
	220.25	50.38	52.88	52.53	55.3	56.7
2040	220.5	50.38	52.88	52.53	55.3	56.7
	220.75	50.38	52.88	52.53	55.3	56.7
	221	50.38	52.88	52.53	55.3	56.7
	221.25	50.38	52.88	52.53	55.3	56.7
	221.5	50.38	52.88	52.53	55.3	56.7
	221.75	50.38	52.88	52.53	55.3	56.7
	222	50.38	52.88	52.53	55.3	56.7
	222.25	50.38	52.88	52.53	55.3	56.7
	222.5	50.38	52.88	52.53	55.3	56.7
	222.75	50.38	52.88	52.53	55.3	56.7
	223	50.38	52.88	52.53	55.3	56.7
	223.25	50.38	52.88	52.53	55.3	56.7
	223.5	50.38	52.88	52.53	55.3	56.7
	223.75	50.38	52.88	52.53	55.3	56.7
	224	50.38	52.88	52.53	55.3	56.7
	224.25	50.38	52.88	52.53	55.3	56.7
	224.5	50.38	52.88	52.53	55.3	56.7
	224.75	50.38	52.88	52.53	55.3	56.7
	225	50.38	52.88	52.53	55.3	56.7
	225.25	50.38	52.88	52.53	55.3	56.7
	225.5	50.38	52.88	52.53	55.3	56.7
	225.75	50.38	52.88	52.53	55.3	56.7
	226	50.38	52.88	52.53	55.3	56.7
	226.25	50.38	52.88	52.53	55.3	56.7
	226.5	50.17	52.88	52.53	55.3	56.7
	226.75	49.74	52.88	52.53	55.3	56.7
	227	49.2	52.88	52.53	55.3	56.7
	227.25	46.81	49.96	49.65	51.98	53.02
	227.5	44.99	47.57	47.31	49.48	50.27
	227.75	43.61	45.66	45.45	47.41	47.97
	228	42.58	44.17	44	45.67	46.08
	228.25	41.94	43.56	43.4	45.17	45.59
	228.5	41.79	43.52	43.34	45.17	45.59
	228.75	41.79	43.52	43.34	45.17	45.59
	229	41.97	43.94	43.74	45.77	46.18
	229.25	42.21	44.44	44.23	46.5	46.88
	229.5	42.65	45.17	44.94	47.46	47.86
	229.75	43.57	46.16	45.93	48.45	48.88
	230	44.55	47.13	46.9	49.41	49.88
	230.25	45.53	48.08	47.85	50.35	50.86
	230.5	46.5	49.02	48.79	51.26	51.81
	230.75	47.5	49.97	49.74	52.17	52.76
	231	48.4	50.93	50.71	53.09	53.72
	231.25	50.11	52.67	52.45	54.86	55.46
	231.5	50.11	52.67	52.45	55.13	56.64
	231.75	50.11	52.67	52.45	55.13	56.64
	232	50.11	52.67	52.45	55.13	56.64
	232.25	50.11	52.67	52.45	55.13	56.64
2041	232.5	50.11	52.67	52.45	55.13	56.64
	232.75	50.11	52.67	52.45	55.13	56.09
	233	50.11	52.67	52.45	55.13	56.09
	233.25	50.11	52.67	52.45	55.13	56.09
	233.5	50.11	52.67	52.45	55.13	56.09
	233.75	50.11	52.67	52.45	55.13	56.09
	234	50.11	52.67	52.45	55.13	56.09
	234.25	50.11	52.67	52.45	55.13	56.09
	234.5	50.11	52.67	52.45	55.13	56.09
	234.75	50.11	52.67	52.45	55.13	56.09
	235	50.11	52.67	52.45	55.13	56.09
	235.25	50.11	52.67	52.45	55.13	56.09
	235.5	50.11	52.67	52.45	55.13	56.09
	235.75	50.11	52.67	52.45	55.13	56.09
	236	50.11	52.67	52.45	55.13	56.09
	236.25	50.11	52.67	52.45	55.13	56.09
	236.5	50.11	52.67	52.45	55.13	56.09
	236.75	50.11	52.67	52.45	55.13	56.09
	237	50.11	52.67	52.45	55.13	56.09
	237.25	50.11	52.67	52.45	55.13	56.09
	237.5	50.11	52.67	52.45	55.13	56.09
	237.75	50.11	52.67	52.45	55.13	56.09
	238	50.11	52.67	52.45	55.13	56.09
	238.25	50.11	52.67	52.45	55.13	56.09
	238.5	49.86	52.67	52.45	55.13	56.09
	238.75	49.41	52.67	52.45	55.13	56.09
	239	48.86	52.67	52.45	55.13	56.09
	239.25	46.55	49.77	49.58	51.85	52.57
	239.5	44.79	47.4	47.25	49.39	49.9
	239.75	43.46	45.52	45.4	47.32	47.64
		42.46	44.06	43.97	45.58	45.8
		44.04	50.42	47.95	50.76
2042		50.11	52.67	52.45	55.13	56.64

## Sheet: Livestock numbers 
Year	Month	Baseline scenario	Scenario 1	Scenario 2	Scenario 3	Scenario 4
2022	0	600.18	600.18	600.18	600.18	600.18
	0.25	600.18	600.18	600.18	600.18	600.18
	0.5	600.18	600.18	600.18	600.18	600.18
	0.75	600.18	600.18	600.18	600.18	600.18
	1	600.18	600.18	600.18	600.18	600.18
	1.25	600.18	600.18	600.18	600.18	600.18
	1.5	600.18	600.18	600.18	600.18	600.18
	1.75	600.18	600.18	600.18	600.18	600.18
	2	600.18	600.18	600.18	600.18	600.18
	2.25	600.18	600.18	600.18	600.18	600.18
	2.5	600.18	600.18	600.18	600.18	600.18
	2.75	600.18	600.18	600.18	600.18	600.18
	3	600.18	600.18	600.18	600.18	600.18
	3.25	600.18	600.18	600.18	600.18	600.18
	3.5	600.18	600.18	600.18	600.18	600.18
	3.75	600.18	600.18	600.18	600.18	600.18
	4	600.18	600.18	600.18	600.18	600.18
	4.25	600.18	600.18	600.18	600.18	600.18
	4.5	600.18	600.18	600.18	600.18	600.18
	4.75	600.18	600.18	600.18	600.18	600.18
	5	600.18	600.18	600.18	600.18	600.18
	5.25	587.41	587.41	587.41	587.41	587.41
	5.5	575.23	575.23	575.23	575.23	575.23
	5.75	563.63	563.63	563.63	563.63	563.63
	6	552.57	552.57	552.57	552.57	552.57
	6.25	552.57	552.57	552.57	552.57	552.57
	6.5	449.01	449.01	449.01	449.01	449.01
	6.75	415.5	415.5	415.5	415.5	415.5
	7	394.77	394.77	394.77	394.77	394.77
	7.25	422.75	423.56	422.75	423.56	424.65
	7.5	450.73	452.36	450.73	452.36	454.53
	7.75	478.71	481.16	478.71	481.16	484.41
	8	506.69	509.96	506.69	509.96	514.29
	8.25	506.69	509.96	506.69	509.96	514.29
	8.5	506.69	509.96	506.69	509.96	514.29
	8.75	506.69	509.96	506.69	509.96	514.29
	9	506.69	509.96	506.69	509.96	514.29
	9.25	506.69	509.96	506.69	509.96	514.29
	9.5	506.69	509.96	506.69	509.96	514.29
	9.75	506.69	509.96	506.69	509.96	514.29
	10	506.69	509.96	506.69	509.96	514.29
	10.25	505.79	509.05	505.79	509.05	513.39
	10.5	504.89	508.16	504.89	508.16	512.49
	10.75	504	507.26	504	507.26	511.59
	11	503.1	506.37	503.1	506.37	510.7
	11.25	548.74	552.59	548.74	552.59	557.7
	11.5	591.61	596.02	591.61	596.02	601.87
	11.75	630.2	635.13	630.2	635.13	641.66
2023	12	663.96	669.34	663.96	669.34	676.48
	12.25	663.96	669.34	663.96	669.34	676.48
	12.5	663.96	669.34	663.96	669.34	676.48
	12.75	663.96	669.34	663.96	669.34	676.48
	13	663.96	669.34	663.96	669.34	676.48
	13.25	663.96	669.34	663.96	669.34	676.48
	13.5	663.96	669.34	663.96	669.34	676.48
	13.75	663.96	669.34	663.96	669.34	676.48
	14	663.96	669.34	663.96	669.34	676.48
	14.25	663.96	669.34	663.96	669.34	676.48
	14.5	663.96	669.34	663.96	669.34	676.48
	14.75	663.96	669.34	663.96	669.34	676.48
	15	663.96	669.34	663.96	669.34	676.48
	15.25	663.96	669.34	663.96	669.34	676.48
	15.5	663.96	669.34	663.96	669.34	676.48
	15.75	663.96	669.34	663.96	669.34	676.48
	16	663.96	669.34	663.96	669.34	676.48
	16.25	663.96	669.34	663.96	669.34	676.48
	16.5	663.96	669.34	663.96	669.34	676.48
	16.75	663.96	669.34	663.96	669.34	676.48
	17	663.96	669.34	663.96	669.34	676.48
	17.25	656.08	661.41	656.08	661.41	668.48
	17.5	648.57	653.85	648.57	653.85	660.85
	17.75	641.4	646.63	641.4	646.63	653.58
	18	634.56	639.75	634.56	639.75	646.64
	18.25	634.56	639.75	634.56	639.75	646.64
	18.5	466.8	469.08	464.9	467.19	470.22
	18.75	402.61	403.98	400.65	402.03	403.84
	19	376.38	377.2	373.73	374.56	375.65
	19.25	408.78	410.52	405.87	407.62	409.22
	19.5	441.18	443.83	438.02	440.67	442.8
	19.75	473.58	477.15	470.17	473.73	476.37
	20	505.98	510.46	502.32	506.79	509.95
	20.25	505.98	510.46	502.32	506.79	509.95
	20.5	505.98	510.46	502.32	506.79	509.95
	20.75	505.98	510.46	502.32	506.79	509.95
	21	505.98	510.46	502.32	506.79	509.95
	21.25	505.98	510.46	502.32	506.79	509.95
	21.5	505.98	510.46	502.32	506.79	509.95
	21.75	505.98	510.46	502.32	506.79	509.95
	22	505.98	510.46	502.32	506.79	509.95
	22.25	504.99	509.47	501.34	505.81	508.97
	22.5	504	508.49	500.36	504.83	507.99
	22.75	503.02	507.5	499.38	503.85	507.01
	23	502.03	506.52	498.41	502.88	506.04
	23.25	546.71	552.14	542.9	548.31	552.23
	23.5	587.78	594.09	583.8	590.09	594.69
	23.75	624.24	631.34	620.1	627.17	632.39
2024	24	655.79	663.59	651.51	659.28	665.03
	24.25	655.79	663.59	651.51	659.28	665.03
	24.5	655.79	663.59	651.51	659.28	665.03
	24.75	655.79	663.59	651.51	659.28	665.03
	25	655.79	663.59	651.51	659.28	665.03
	25.25	655.79	663.59	651.51	659.28	665.03
	25.5	655.79	663.59	651.51	659.28	665.03
	25.75	655.79	663.59	651.51	659.28	665.03
	26	655.79	663.59	651.51	659.28	665.03
	26.25	655.79	663.59	651.51	659.28	665.03
	26.5	655.79	663.59	651.51	659.28	665.03
	26.75	655.79	663.59	651.51	659.28	665.03
	27	655.79	663.59	651.51	659.28	665.03
	27.25	655.79	663.59	651.51	659.28	665.03
	27.5	655.79	663.59	651.51	659.28	665.03
	27.75	655.79	663.59	651.51	659.28	665.03
	28	655.79	663.59	651.51	659.28	665.03
	28.25	655.79	663.59	651.51	659.28	665.03
	28.5	655.79	663.59	651.51	659.28	665.03
	28.75	655.79	663.59	651.51	659.28	665.03
	29	655.79	663.59	651.51	659.28	665.03
	29.25	651.18	659.02	647.17	654.99	660.85
	29.5	646.76	654.65	643.02	650.88	656.85
	29.75	642.54	650.48	639.05	646.95	653.02
	30	638.5	646.48	635.24	643.2	649.36
	30.25	638.5	646.48	635.24	643.2	649.36
	30.5	461.04	464.74	452.83	456.63	459.6
	30.75	404.49	406.88	396.44	398.94	400.94
	31	371.46	373.04	361.52	363.25	364.65
	31.25	404.45	406.64	393.58	395.93	397.94
	31.5	437.44	440.24	425.64	428.6	431.23
	31.75	470.43	473.84	457.69	461.27	464.52
	32	503.42	507.44	489.75	493.94	497.81
	32.25	503.42	507.44	489.75	493.94	497.81
	32.5	503.42	507.44	489.75	493.94	497.81
	32.75	503.42	507.44	489.75	493.94	497.81
	33	503.42	507.44	489.75	493.94	497.81
	33.25	503.42	507.44	489.75	493.94	497.81
	33.5	503.42	507.44	489.75	493.94	497.81
	33.75	503.42	507.44	489.75	493.94	497.81
	34	503.42	507.44	489.75	493.94	497.81
	34.25	502.42	506.43	488.78	492.97	496.84
	34.5	501.41	505.43	487.81	492	495.87
	34.75	500.42	504.44	486.84	491.03	494.9
	35	499.42	503.44	485.88	490.07	493.93
	35.25	543.33	548.23	529.03	534.1	538.75
	35.5	583.58	589.28	568.56	574.43	579.81
	35.75	619.23	625.65	603.56	610.15	616.16
2025	36	650.06	657.09	633.8	641.01	647.58
	36.25	650.06	657.09	633.8	641.01	647.58
	36.5	650.06	657.09	633.8	641.01	647.58
	36.75	650.06	657.09	633.8	641.01	647.58
	37	650.06	657.09	633.8	641.01	647.58
	37.25	650.06	657.09	633.8	641.01	647.58
	37.5	650.06	657.09	633.8	641.01	647.58
	37.75	650.06	657.09	633.8	641.01	647.58
	38	650.06	657.09	633.8	641.01	647.58
	38.25	650.06	657.09	633.8	641.01	647.58
	38.5	650.06	657.09	633.8	641.01	647.58
	38.75	650.06	657.09	633.8	641.01	647.58
	39	650.06	657.09	633.8	641.01	647.58
	39.25	650.06	657.09	633.8	641.01	647.58
	39.5	650.06	657.09	633.8	641.01	647.58
	39.75	650.06	657.09	633.8	641.01	647.58
	40	650.06	657.09	633.8	641.01	647.58
	40.25	650.06	657.09	633.8	641.01	647.58
	40.5	650.06	657.09	633.8	641.01	647.58
	40.75	650.06	657.09	633.8	641.01	647.58
	41	650.06	657.09	633.8	641.01	647.58
	41.25	650.06	657.09	633.8	641.01	647.58
	41.5	650.06	657.09	633.8	641.01	647.58
	41.75	650.06	657.09	633.8	641.01	647.58
	42	650.06	657.09	633.8	641.01	647.58
	42.25	650.06	657.09	633.8	641.01	647.58
	42.5	459.86	463.39	439.85	443.87	447.43
	42.75	404.94	407.38	385.92	388.85	391.43
	43	366.88	368.66	345.98	348.37	350.42
	43.25	399.61	401.92	376.78	379.95	382.39
	43.5	432.34	435.18	407.58	411.53	414.37
	43.75	465.07	468.44	438.38	443.11	446.34
	44	497.8	501.71	469.18	474.69	478.32
	44.25	497.8	501.71	469.18	474.69	478.32
	44.5	497.8	501.71	469.18	474.69	478.32
	44.75	497.8	501.71	469.18	474.69	478.32
	45	497.8	501.71	469.18	474.69	478.32
	45.25	497.8	501.71	469.18	474.69	478.32
	45.5	497.8	501.71	469.18	474.69	478.32
	45.75	497.8	501.71	469.18	474.69	478.32
	46	497.8	501.71	469.18	474.69	478.32
	46.25	496.81	500.71	468.24	473.76	477.38
	46.5	495.81	499.71	467.32	472.83	476.44
	46.75	494.82	498.72	466.39	471.9	475.51
	47	493.84	497.73	465.47	470.97	474.58
	47.25	537.12	541.79	507	513.46	517.71
	47.5	576.78	582.16	545.01	552.35	557.18
	47.75	611.91	617.91	578.65	586.77	592.11
2026	48	642.27	648.81	607.7	616.51	622.29
	48.25	642.27	648.81	607.7	616.51	622.29
	48.5	642.27	648.81	607.7	616.51	622.29
	48.75	642.27	648.81	607.7	616.51	622.29
	49	642.27	648.81	607.7	616.51	622.29
	49.25	642.27	648.81	607.7	616.51	622.29
	49.5	642.27	648.81	607.7	616.51	622.29
	49.75	642.27	648.81	607.7	616.51	622.29
	50	642.27	648.81	607.7	616.51	622.29
	50.25	642.27	648.81	607.7	616.51	622.29
	50.5	642.27	648.81	607.7	616.51	622.29
	50.75	642.27	648.81	607.7	616.51	622.29
	51	642.27	648.81	607.7	616.51	622.29
	51.25	642.27	648.81	607.7	616.51	622.29
	51.5	642.27	648.81	607.7	616.51	622.29
	51.75	642.27	648.81	607.7	616.51	622.29
	52	642.27	648.81	607.7	616.51	622.29
	52.25	642.27	648.81	607.7	616.51	622.29
	52.5	642.27	648.81	607.7	616.51	622.29
	52.75	642.27	648.81	607.7	616.51	622.29
	53	642.27	648.81	607.7	616.51	622.29
	53.25	642.27	648.81	607.7	616.51	622.29
	53.5	642.27	648.81	607.7	616.51	622.29
	53.75	642.27	648.81	607.7	616.51	622.29
	54	642.27	648.81	607.7	616.51	622.29
	54.25	642.27	648.81	607.7	616.51	622.29
	54.5	448.44	451.91	416.79	421.64	424.94
	54.75	394.3	396.83	363.66	367.7	370.48
	55	354.63	356.58	323.26	326.69	329.07
	55.25	386.24	388.9	352.01	356.25	359.02
	55.5	417.85	421.22	380.76	385.81	388.97
	55.75	449.46	453.54	409.51	415.37	418.92
	56	481.07	485.86	438.25	444.93	448.86
	56.25	481.07	485.86	438.25	444.93	448.86
	56.5	481.07	485.86	438.25	444.93	448.86
	56.75	481.07	485.86	438.25	444.93	448.86
	57	481.07	485.86	438.25	444.93	448.86
	57.25	481.07	485.86	438.25	444.93	448.86
	57.5	481.07	485.86	438.25	444.93	448.86
	57.75	481.07	485.86	438.25	444.93	448.86
	58	481.07	485.86	438.25	444.93	448.86
	58.25	480.11	484.9	437.39	444.05	447.99
	58.5	479.15	483.94	436.52	443.18	447.11
	58.75	478.2	482.99	435.66	442.32	446.24
	59	477.25	482.03	434.81	441.45	445.37
	59.25	519.43	525.07	474.11	481.77	486.25
	59.5	558.07	564.5	510.05	518.65	523.64
	59.75	592.27	599.4	541.83	551.26	556.7
2027	60	621.83	629.57	569.27	579.42	585.25
	60.25	621.83	629.57	569.27	579.42	585.25
	60.5	621.83	629.57	569.27	579.42	585.25
	60.75	621.83	629.57	569.27	579.42	585.25
	61	621.83	629.57	569.27	579.42	585.25
	61.25	621.83	629.57	569.27	579.42	585.25
	61.5	621.83	629.57	569.27	579.42	585.25
	61.75	621.83	629.57	569.27	579.42	585.25
	62	621.83	629.57	569.27	579.42	585.25
	62.25	621.83	629.57	569.27	579.42	585.25
	62.5	621.83	629.57	569.27	579.42	585.25
	62.75	621.83	629.57	569.27	579.42	585.25
	63	621.83	629.57	569.27	579.42	585.25
	63.25	621.83	629.57	569.27	579.42	585.25
	63.5	621.83	629.57	569.27	579.42	585.25
	63.75	621.83	629.57	569.27	579.42	585.25
	64	621.83	629.57	569.27	579.42	585.25
	64.25	621.83	629.57	569.27	579.42	585.25
	64.5	621.83	629.57	569.27	579.42	585.25
	64.75	621.83	629.57	569.27	579.42	585.25
	65	621.83	629.57	569.27	579.42	585.25
	65.25	621.83	629.57	569.27	579.42	585.25
	65.5	621.83	629.57	569.27	579.42	585.25
	65.75	621.83	629.57	569.27	579.42	585.25
	66	621.83	629.57	569.27	579.42	585.25
	66.25	621.83	629.57	569.27	579.42	585.25
	66.5	479.46	484.49	439.69	443.73	448.46
	66.75	455.83	459.89	419.3	420.42	425.25
	67	450.27	453.88	415.66	415.12	420.19
	67.25	490.64	495.31	452.77	452.93	458.79
	67.5	531.01	536.74	489.87	490.73	497.38
	67.75	571.38	578.18	526.97	528.54	535.97
	68	611.75	619.61	564.07	566.34	574.57
	68.25	611.75	619.61	564.07	566.34	574.57
	68.5	611.75	619.61	564.07	566.34	574.57
	68.75	611.75	619.61	564.07	566.34	574.57
	69	611.75	619.61	564.07	566.34	574.57
	69.25	611.75	619.61	564.07	566.34	574.57
	69.5	611.75	619.61	564.07	566.34	574.57
	69.75	611.75	619.61	564.07	566.34	574.57
	70	611.75	619.61	564.07	566.34	574.57
	70.25	610.47	618.33	562.89	565.17	573.38
	70.5	609.2	617.05	561.72	564	572.2
	70.75	607.93	615.77	560.55	562.84	571.02
	71	606.67	614.5	559.38	561.68	569.85
	71.25	655.03	664	604.18	607.25	616.28
	71.5	699.56	709.59	645.37	649.18	659.01
	71.75	739.12	750.1	681.94	686.42	696.96
2028	72	773.4	785.2	713.6	718.68	729.83
	72.25	773.4	785.2	713.6	718.68	729.83
	72.5	773.4	785.2	713.6	718.68	729.83
	72.75	773.4	785.2	713.6	718.68	729.83
	73	773.4	785.2	713.6	718.68	729.83
	73.25	773.4	785.2	713.6	718.68	729.83
	73.5	773.4	785.2	713.6	718.68	729.83
	73.75	773.4	785.2	713.6	718.68	729.83
	74	773.4	785.2	713.6	718.68	729.83
	74.25	773.4	785.2	713.6	718.68	729.83
	74.5	773.4	785.2	713.6	718.68	729.83
	74.75	773.4	785.2	713.6	718.68	729.83
	75	773.4	785.2	713.6	718.68	729.83
	75.25	773.4	785.2	713.6	718.68	729.83
	75.5	773.4	785.2	713.6	718.68	729.83
	75.75	773.4	785.2	713.6	718.68	729.83
	76	773.4	785.2	713.6	718.68	729.83
	76.25	773.4	785.2	713.6	718.68	729.83
	76.5	773.4	785.2	713.6	718.68	729.83
	76.75	773.4	785.2	713.6	718.68	729.83
	77	773.4	785.2	713.6	718.68	729.83
	77.25	773.4	785.2	713.6	718.68	729.83
	77.5	773.4	785.2	713.6	718.68	729.83
	77.75	773.4	785.2	713.6	718.68	729.83
	78	773.4	785.2	713.6	718.68	729.83
	78.25	773.4	785.2	713.6	718.68	729.83
	78.5	556.63	563.58	507.28	507.34	514.21
	78.75	514.13	520.15	469.27	469.11	475.16
	79	491.75	497.4	448.36	446.92	452.65
	79.25	535.84	542.62	488.65	487.44	494.25
	79.5	579.94	587.83	528.95	527.96	535.86
	79.75	624.03	633.05	569.25	568.48	577.46
	80	668.12	678.27	609.55	609	619.07
	80.25	668.12	678.27	609.55	609	619.07
	80.5	668.12	678.27	609.55	609	619.07
	80.75	668.12	678.27	609.55	609	619.07
	81	668.12	678.27	609.55	609	619.07
	81.25	668.12	678.27	609.55	609	619.07
	81.5	668.12	678.27	609.55	609	619.07
	81.75	668.12	678.27	609.55	609	619.07
	82	668.12	678.27	609.55	609	619.07
	82.25	666.74	676.88	608.29	607.76	617.81
	82.5	665.37	675.5	607.04	606.52	616.55
	82.75	664	674.12	605.8	605.28	615.3
	83	662.64	672.74	604.56	604.05	614.06
	83.25	716.11	727.55	653.6	653.69	664.85
	83.5	765.42	778.09	698.82	699.43	711.67
	83.75	809.27	823.05	739.02	740.1	753.29
2029	84	847.29	862.03	773.88	775.34	789.38
	84.25	847.29	862.03	773.88	775.34	789.38
	84.5	847.29	862.03	773.88	775.34	789.38
	84.75	847.29	862.03	773.88	775.34	789.38
	85	847.29	862.03	773.88	775.34	789.38
	85.25	847.29	862.03	773.88	775.34	789.38
	85.5	847.29	862.03	773.88	775.34	789.38
	85.75	847.29	862.03	773.88	775.34	789.38
	86	847.29	862.03	773.88	775.34	789.38
	86.25	847.29	862.03	773.88	775.34	789.38
	86.5	847.29	862.03	773.88	775.34	789.38
	86.75	847.29	862.03	773.88	775.34	789.38
	87	847.29	862.03	773.88	775.34	789.38
	87.25	847.29	862.03	773.88	775.34	789.38
	87.5	847.29	862.03	773.88	775.34	789.38
	87.75	847.29	862.03	773.88	775.34	789.38
	88	847.29	862.03	773.88	775.34	789.38
	88.25	847.29	862.03	773.88	775.34	789.38
	88.5	847.29	862.03	773.88	775.34	789.38
	88.75	847.29	862.03	773.88	775.34	789.38
	89	847.29	862.03	773.88	775.34	789.38
	89.25	847.29	862.03	773.88	775.34	789.38
	89.5	847.29	862.03	773.88	775.34	789.38
	89.75	847.29	862.03	773.88	775.34	789.38
	90	847.29	862.03	773.88	775.34	789.38
	90.25	847.29	862.03	773.88	775.34	789.38
	90.5	592.11	600.49	536.52	534.42	542.82
	90.75	542.1	549.24	489.31	486.1	493.45
	91	509.05	515.38	458.26	454.31	460.96
	91.25	553.94	561.87	499.05	495.3	503.3
	91.5	598.84	608.37	539.83	536.28	545.64
	91.75	643.73	654.86	580.62	577.27	587.98
	92	688.62	701.36	621.41	618.25	630.32
	92.25	688.62	701.36	621.41	618.25	630.32
	92.5	688.62	701.36	621.41	618.25	630.32
	92.75	688.62	701.36	621.41	618.25	630.32
	93	688.62	701.36	621.41	618.25	630.32
	93.25	688.62	701.36	621.41	618.25	630.32
	93.5	688.62	701.36	621.41	618.25	630.32
	93.75	688.62	701.36	621.41	618.25	630.32
	94	688.62	701.36	621.41	618.25	630.32
	94.25	687.21	699.93	620.15	617	629.05
	94.5	685.81	698.52	618.89	615.76	627.79
	94.75	684.41	697.11	617.63	614.52	626.54
	95	683.02	695.7	616.38	613.28	625.28
	95.25	739.57	754.01	667.97	665.26	678.77
	95.5	791.61	807.69	715.42	713.07	727.97
	95.75	837.82	855.36	757.55	755.51	771.66
2030	96	877.85	896.66	794.04	792.25	809.49
	96.25	877.85	896.66	794.04	792.25	809.49
	96.5	877.85	896.66	794.04	792.25	809.49
	96.75	877.85	896.66	794.04	792.25	809.49
	97	877.85	896.66	794.04	792.25	809.49
	97.25	877.85	896.66	794.04	792.25	809.49
	97.5	877.85	896.66	794.04	792.25	809.49
	97.75	877.85	896.66	794.04	792.25	809.49
	98	877.85	896.66	794.04	792.25	809.49
	98.25	877.85	896.66	794.04	792.25	809.49
	98.5	877.85	896.66	794.04	792.25	809.49
	98.75	877.85	896.66	794.04	792.25	809.49
	99	877.85	896.66	794.04	792.25	809.49
	99.25	877.85	896.66	794.04	792.25	809.49
	99.5	877.85	896.66	794.04	792.25	809.49
	99.75	877.85	896.66	794.04	792.25	809.49
	100	877.85	896.66	794.04	792.25	809.49
	100.25	877.85	896.66	794.04	792.25	809.49
	100.5	877.85	896.66	794.04	792.25	809.49
	100.75	877.85	896.66	794.04	792.25	809.49
	101	877.85	896.66	794.04	792.25	809.49
	101.25	877.85	896.66	794.04	792.25	809.49
	101.5	877.85	896.66	794.04	792.25	809.49
	101.75	877.85	896.66	794.04	792.25	809.49
	102	877.85	896.66	794.04	792.25	809.49
	102.25	877.85	896.66	794.04	792.25	809.49
	102.5	606.9	616.93	544.24	540.67	550.5
	102.75	550.35	558.33	491.41	487.72	495.83
	103	512.95	519.51	456.6	452.88	459.79
	103.25	557.67	566.09	496.89	493.74	502.1
	103.5	602.39	612.68	537.18	534.61	544.41
	103.75	647.1	659.27	577.47	575.47	586.73
	104	691.82	705.86	617.76	616.33	629.04
	104.25	691.82	705.86	617.76	616.33	629.04
	104.5	691.82	705.86	617.76	616.33	629.04
	104.75	691.82	705.86	617.76	616.33	629.04
	105	691.82	705.86	617.76	616.33	629.04
	105.25	691.82	705.86	617.76	616.33	629.04
	105.5	691.82	705.86	617.76	616.33	629.04
	105.75	691.82	705.86	617.76	616.33	629.04
	106	691.82	705.86	617.76	616.33	629.04
	106.25	690.41	704.44	616.51	615.1	627.79
	106.5	689.01	703.02	615.27	613.87	626.54
	106.75	687.61	701.61	614.03	612.64	625.3
	107	686.22	700.2	612.79	611.42	624.06
	107.25	743.96	760.09	665.09	664.3	678.68
	107.5	796.99	815.12	713.1	712.85	728.83
	107.75	844.03	863.93	755.68	755.91	773.32
2031	108	884.73	906.18	792.52	793.16	811.81
	108.25	884.73	906.18	792.52	793.16	811.81
	108.5	884.73	906.18	792.52	793.16	811.81
	108.75	884.73	906.18	792.52	793.16	811.81
	109	884.73	906.18	792.52	793.16	811.81
	109.25	884.73	906.18	792.52	793.16	811.81
	109.5	884.73	906.18	792.52	793.16	811.81
	109.75	884.73	906.18	792.52	793.16	811.81
	110	884.73	906.18	792.52	793.16	811.81
	110.25	884.73	906.18	792.52	793.16	811.81
	110.5	884.73	906.18	792.52	793.16	811.81
	110.75	884.73	906.18	792.52	793.16	811.81
	111	884.73	906.18	792.52	793.16	811.81
	111.25	884.73	906.18	792.52	793.16	811.81
	111.5	884.73	906.18	792.52	793.16	811.81
	111.75	884.73	906.18	792.52	793.16	811.81
	112	884.73	906.18	792.52	793.16	811.81
	112.25	884.73	906.18	792.52	793.16	811.81
	112.5	884.73	906.18	792.52	793.16	811.81
	112.75	884.73	906.18	792.52	793.16	811.81
	113	884.73	906.18	792.52	793.16	811.81
	113.25	884.73	906.18	792.52	793.16	811.81
	113.5	884.73	906.18	792.52	793.16	811.81
	113.75	884.73	906.18	792.52	793.16	811.81
	114	884.73	906.18	792.52	793.16	811.81
	114.25	884.73	906.18	792.52	793.16	811.81
	114.5	609.76	620.6	542.02	540.24	550.52
	114.75	550.14	558.48	487.01	485.35	493.56
	115	511.92	518.9	451.78	450.28	457.35
	115.25	556.27	565.22	491.46	490.91	499.49
	115.5	600.61	611.54	531.14	531.55	541.63
	115.75	644.96	657.87	570.82	572.19	583.76
	116	689.3	704.19	610.5	612.82	625.9
	116.25	689.3	704.19	610.5	612.82	625.9
	116.5	689.3	704.19	610.5	612.82	625.9
	116.75	689.3	704.19	610.5	612.82	625.9
	117	689.3	704.19	610.5	612.82	625.9
	117.25	689.3	704.19	610.5	612.82	625.9
	117.5	689.3	704.19	610.5	612.82	625.9
	117.75	689.3	704.19	610.5	612.82	625.9
	118	689.3	704.19	610.5	612.82	625.9
	118.25	687.9	702.77	609.27	611.6	624.66
	118.5	686.5	701.36	608.04	610.38	623.42
	118.75	685.11	699.96	606.82	609.16	622.19
	119	683.72	698.56	605.6	607.95	620.96
	119.25	741.65	758.89	657.71	661.01	675.89
	119.5	794.8	814.26	705.5	709.69	726.3
	119.75	841.91	863.34	747.84	752.83	770.97
2032	120	882.65	905.8	784.46	790.14	809.61
	120.25	882.65	905.8	784.46	790.14	809.61
	120.5	882.65	905.8	784.46	790.14	809.61
	120.75	882.65	905.8	784.46	790.14	809.61
	121	882.65	905.8	784.46	790.14	809.61
	121.25	882.65	905.8	784.46	790.14	809.61
	121.5	882.65	905.8	784.46	790.14	809.61
	121.75	882.65	905.8	784.46	790.14	809.61
	122	882.65	905.8	784.46	790.14	809.61
	122.25	882.65	905.8	784.46	790.14	809.61
	122.5	882.65	905.8	784.46	790.14	809.61
	122.75	882.65	905.8	784.46	790.14	809.61
	123	882.65	905.8	784.46	790.14	809.61
	123.25	882.65	905.8	784.46	790.14	809.61
	123.5	882.65	905.8	784.46	790.14	809.61
	123.75	882.65	905.8	784.46	790.14	809.61
	124	882.65	905.8	784.46	790.14	809.61
	124.25	882.65	905.8	784.46	790.14	809.61
	124.5	882.65	905.8	784.46	790.14	809.61
	124.75	882.65	905.8	784.46	790.14	809.61
	125	882.65	905.8	784.46	790.14	809.61
	125.25	882.65	905.8	784.46	790.14	809.61
	125.5	882.65	905.8	784.46	790.14	809.61
	125.75	882.65	905.8	784.46	790.14	809.61
	126	882.65	905.8	784.46	790.14	809.61
	126.25	882.65	905.8	784.46	790.14	809.61
	126.5	610.8	622.32	539.81	541.27	551.91
	126.75	556.45	565.31	491.12	491.98	500.69
	127	522.12	529.64	460.45	460.95	468.75
	127.25	567.24	576.85	500.88	502.64	512.06
	127.5	612.35	624.06	541.32	544.33	555.38
	127.75	657.47	671.26	581.76	586.03	598.69
	128	702.59	718.47	622.19	627.72	642.01
	128.25	702.59	718.47	622.19	627.72	642.01
	128.5	702.59	718.47	622.19	627.72	642.01
	128.75	702.59	718.47	622.19	627.72	642.01
	129	702.59	718.47	622.19	627.72	642.01
	129.25	702.59	718.47	622.19	627.72	642.01
	129.5	702.59	718.47	622.19	627.72	642.01
	129.75	702.59	718.47	622.19	627.72	642.01
	130	702.59	718.47	622.19	627.72	642.01
	130.25	701.15	717.02	620.93	626.46	640.73
	130.5	699.72	715.57	619.67	625.2	639.46
	130.75	698.29	714.13	618.42	623.95	638.19
	131	696.87	712.7	617.17	622.7	636.93
	131.25	755.39	773.82	669.69	676.57	692.8
	131.5	809.09	829.91	717.87	726.01	744.1
	131.75	856.69	879.64	760.58	769.84	789.58
2032	132	897.87	922.65	797.52	807.76	828.92
	132.25	897.87	922.65	797.52	807.76	828.92
	132.5	897.87	922.65	797.52	807.76	828.92
	132.75	897.87	922.65	797.52	807.76	828.92
	133	897.87	922.65	797.52	807.76	828.92
	133.25	897.87	922.65	797.52	807.76	828.92
	133.5	897.87	922.65	797.52	807.76	828.92
	133.75	897.87	922.65	797.52	807.76	828.92
	134	897.87	922.65	797.52	807.76	828.92
	134.25	897.87	922.65	797.52	807.76	828.92
	134.5	897.87	922.65	797.52	807.76	828.92
	134.75	897.87	922.65	797.52	807.76	828.92
	135	897.87	922.65	797.52	807.76	828.92
	135.25	897.87	922.65	797.52	807.76	828.92
	135.5	897.87	922.65	797.52	807.76	828.92
	135.75	897.87	922.65	797.52	807.76	828.92
	136	897.87	922.65	797.52	807.76	828.92
	136.25	897.87	922.65	797.52	807.76	828.92
	136.5	897.87	922.65	797.52	807.76	828.92
	136.75	897.87	922.65	797.52	807.76	828.92
	137	897.87	922.65	797.52	807.76	828.92
	137.25	897.87	922.65	797.52	807.76	828.92
	137.5	897.87	922.65	797.52	807.76	828.92
	137.75	897.87	922.65	797.52	807.76	828.92
	138	897.87	922.65	797.52	807.76	828.92
	138.25	897.87	922.65	797.52	807.76	828.92
	138.5	619.48	631.88	545.77	549.75	561.59
	138.75	565.22	574.7	495.98	498.91	508.56
	139	532.04	540.12	465.74	467.95	476.56
	139.25	577.85	588.03	506.5	510.21	520.5
	139.5	623.66	635.94	547.26	552.48	564.45
	139.75	669.47	683.85	588.02	594.75	608.39
	140	715.28	731.75	628.77	637.01	652.34
	140.25	715.28	731.75	628.77	637.01	652.34
	140.5	715.28	731.75	628.77	637.01	652.34
	140.75	715.28	731.75	628.77	637.01	652.34
	141	715.28	731.75	628.77	637.01	652.34
	141.25	715.28	731.75	628.77	637.01	652.34
	141.5	715.28	731.75	628.77	637.01	652.34
	141.75	715.28	731.75	628.77	637.01	652.34
	142	715.28	731.75	628.77	637.01	652.34
	142.25	713.82	730.27	627.5	635.74	651.04
	142.5	712.36	728.8	626.22	634.46	649.75
	142.75	710.9	727.33	624.95	633.19	648.46
	143	709.45	725.86	623.69	631.93	647.18
	143.25	768.75	787.84	676.64	686.59	703.95
	143.5	823.17	844.73	725.23	736.76	756.07
	143.75	871.41	895.16	768.3	781.24	802.28
2033	144	913.14	938.79	805.54	819.71	842.26
	144.25	913.14	938.79	805.54	819.71	842.26
	144.5	913.14	938.79	805.54	819.71	842.26
	144.75	913.14	938.79	805.54	819.71	842.26
	145	913.14	938.79	805.54	819.71	842.26
	145.25	913.14	938.79	805.54	819.71	842.26
	145.5	913.14	938.79	805.54	819.71	842.26
	145.75	913.14	938.79	805.54	819.71	842.26
	146	913.14	938.79	805.54	819.71	842.26
	146.25	913.14	938.79	805.54	819.71	842.26
	146.5	913.14	938.79	805.54	819.71	842.26
	146.75	913.14	938.79	805.54	819.71	842.26
	147	913.14	938.79	805.54	819.71	842.26
	147.25	913.14	938.79	805.54	819.71	842.26
	147.5	913.14	938.79	805.54	819.71	842.26
	147.75	913.14	938.79	805.54	819.71	842.26
	148	913.14	938.79	805.54	819.71	842.26
	148.25	913.14	938.79	805.54	819.71	842.26
	148.5	913.14	938.79	805.54	819.71	842.26
	148.75	913.14	938.79	805.54	819.71	842.26
	149	913.14	938.79	805.54	819.71	842.26
	149.25	913.14	938.79	805.54	819.71	842.26
	149.5	913.14	938.79	805.54	819.71	842.26
	149.75	913.14	938.79	805.54	819.71	842.26
	150	913.14	938.79	805.54	819.71	842.26
	150.25	913.14	938.79	805.54	819.71	842.26
	150.5	630.51	643.33	551.1	557.32	569.77
	150.75	576.59	586.66	501.92	506.41	516.8
	151	542.39	551.18	470.97	474.47	483.82
	151.25	588.91	599.84	512.07	517.21	528.34
	151.5	635.44	648.5	553.17	559.96	572.87
	151.75	681.97	697.16	594.27	602.71	617.39
	152	728.49	745.81	635.37	645.45	661.92
	152.25	728.49	745.81	635.37	645.45	661.92
	152.5	728.49	745.81	635.37	645.45	661.92
	152.75	728.49	745.81	635.37	645.45	661.92
	153	728.49	745.81	635.37	645.45	661.92
	153.25	728.49	745.81	635.37	645.45	661.92
	153.5	728.49	745.81	635.37	645.45	661.92
	153.75	728.49	745.81	635.37	645.45	661.92
	154	728.49	745.81	635.37	645.45	661.92
	154.25	727	744.3	634.07	644.16	660.6
	154.5	725.51	742.8	632.79	642.87	659.29
	154.75	724.02	741.29	631.5	641.58	657.98
	155	722.54	739.8	630.22	640.3	656.68
	155.25	782.7	802.71	683.62	695.66	714.28
	155.5	837.93	860.45	732.61	746.47	767.15
	155.75	886.89	911.65	776.04	791.52	814.02
2035	156	929.24	955.93	813.6	830.48	854.57
	156.25	929.24	955.93	813.6	830.48	854.57
	156.5	929.24	955.93	813.6	830.48	854.57
	156.75	929.24	955.93	813.6	830.48	854.57
	157	929.24	955.93	813.6	830.48	854.57
	157.25	929.24	955.93	813.6	830.48	854.57
	157.5	929.24	955.93	813.6	830.48	854.57
	157.75	929.24	955.93	813.6	830.48	854.57
	158	929.24	955.93	813.6	830.48	854.57
	158.25	929.24	955.93	813.6	830.48	854.57
	158.5	929.24	955.93	813.6	830.48	854.57
	158.75	929.24	955.93	813.6	830.48	854.57
	159	929.24	955.93	813.6	830.48	854.57
	159.25	929.24	955.93	813.6	830.48	854.57
	159.5	929.24	955.93	813.6	830.48	854.57
	159.75	929.24	955.93	813.6	830.48	854.57
	160	929.24	955.93	813.6	830.48	854.57
	160.25	929.24	955.93	813.6	830.48	854.57
	160.5	929.24	955.93	813.6	830.48	854.57
	160.75	929.24	955.93	813.6	830.48	854.57
	161	929.24	955.93	813.6	830.48	854.57
	161.25	929.24	955.93	813.6	830.48	854.57
	161.5	929.24	955.93	813.6	830.48	854.57
	161.75	929.24	955.93	813.6	830.48	854.57
	162	929.24	955.93	813.6	830.48	854.57
	162.25	929.24	955.93	813.6	830.48	854.57
	162.5	642	655.66	556.16	565.7	579.17
	162.75	586.92	598	505.77	514.61	525.99
	163	551.34	560.76	473.16	481.6	491.8
	163.25	598.48	610.03	514.34	524.88	536.98
	163.5	645.61	659.29	555.52	568.16	582.17
	163.75	692.74	708.56	596.7	611.45	627.35
	164	739.87	757.82	637.88	654.73	672.54
	164.25	739.87	757.82	637.88	654.73	672.54
	164.5	739.87	757.82	637.88	654.73	672.54
	164.75	739.87	757.82	637.88	654.73	672.54
	165	739.87	757.82	637.88	654.73	672.54
	165.25	739.87	757.82	637.88	654.73	672.54
	165.5	739.87	757.82	637.88	654.73	672.54
	165.75	739.87	757.82	637.88	654.73	672.54
	166	739.87	757.82	637.88	654.73	672.54
	166.25	738.35	756.28	636.58	653.41	671.2
	166.5	736.83	754.75	635.29	652.1	669.86
	166.75	735.32	753.22	634	650.79	668.53
	167	733.82	751.69	632.72	649.49	667.21
	167.25	794.82	815.46	686.37	705.55	725.65
	167.5	850.8	873.99	735.6	757.01	779.29
	167.75	900.43	925.88	779.22	802.62	826.85
2036	168	943.37	970.76	816.95	842.07	867.99
	168.25	943.37	970.76	816.95	842.07	867.99
	168.5	943.37	970.76	816.95	842.07	867.99
	168.75	943.37	970.76	816.95	842.07	867.99
	169	943.37	970.76	816.95	842.07	867.99
	169.25	943.37	970.76	816.95	842.07	867.99
	169.5	943.37	970.76	816.95	842.07	867.99
	169.75	943.37	970.76	816.95	842.07	867.99
	170	943.37	970.76	816.95	842.07	867.99
	170.25	943.37	970.76	816.95	842.07	867.99
	170.5	943.37	970.76	816.95	842.07	867.99
	170.75	943.37	970.76	816.95	842.07	867.99
	171	943.37	970.76	816.95	842.07	867.99
	171.25	943.37	970.76	816.95	842.07	867.99
	171.5	943.37	970.76	816.95	842.07	867.99
	171.75	943.37	970.76	816.95	842.07	867.99
	172	943.37	970.76	816.95	842.07	867.99
	172.25	943.37	970.76	816.95	842.07	867.99
	172.5	943.37	970.76	816.95	842.07	867.99
	172.75	943.37	970.76	816.95	842.07	867.99
	173	943.37	970.76	816.95	842.07	867.99
	173.25	943.37	970.76	816.95	842.07	867.99
	173.5	943.37	970.76	816.95	842.07	867.99
	173.75	943.37	970.76	816.95	842.07	867.99
	174	943.37	970.76	816.95	842.07	867.99
	174.25	943.37	970.76	816.95	842.07	867.99
	174.5	651.47	665.85	558.23	574.34	588.93
	174.75	594.5	606.42	506.89	522.29	534.64
	175	557.55	567.91	473.57	488.55	499.46
	175.25	605.06	617.58	514.71	532.35	544.89
	175.5	652.56	667.24	555.84	576.14	590.32
	175.75	700.06	716.9	596.98	619.94	635.75
	176	747.57	766.57	638.11	663.73	681.18
	176.25	747.57	766.57	638.11	663.73	681.18
	176.5	747.57	766.57	638.11	663.73	681.18
	176.75	747.57	766.57	638.11	663.73	681.18
	177	747.57	766.57	638.11	663.73	681.18
	177.25	747.57	766.57	638.11	663.73	681.18
	177.5	747.57	766.57	638.11	663.73	681.18
	177.75	747.57	766.57	638.11	663.73	681.18
	178	747.57	766.57	638.11	663.73	681.18
	178.25	746.03	765.01	636.81	662.4	679.82
	178.5	744.5	763.46	635.52	661.06	678.46
	178.75	742.97	761.91	634.23	659.74	677.11
	179	741.45	760.37	632.94	658.42	675.77
	179.25	803.08	824.81	686.68	715.16	734.76
	179.5	859.65	883.94	735.97	767.24	788.9
	179.75	909.79	936.36	779.64	813.41	836.89
2037	180	953.16	981.7	817.41	853.34	878.4
	180.25	953.16	981.7	817.41	853.34	878.4
	180.5	953.16	981.7	817.41	853.34	878.4
	180.75	953.16	981.7	817.41	853.34	878.4
	181	953.16	981.7	817.41	853.34	878.4
	181.25	953.16	981.7	817.41	853.34	878.4
	181.5	953.16	981.7	817.41	853.34	878.4
	181.75	953.16	981.7	817.41	853.34	878.4
	182	953.16	981.7	817.41	853.34	878.4
	182.25	953.16	981.7	817.41	853.34	878.4
	182.5	953.16	981.7	817.41	853.34	878.4
	182.75	953.16	981.7	817.41	853.34	878.4
	183	953.16	981.7	817.41	853.34	878.4
	183.25	953.16	981.7	817.41	853.34	878.4
	183.5	953.16	981.7	817.41	853.34	878.4
	183.75	953.16	981.7	817.41	853.34	878.4
	184	953.16	981.7	817.41	853.34	878.4
	184.25	953.16	981.7	817.41	853.34	878.4
	184.5	953.16	981.7	817.41	853.34	878.4
	184.75	953.16	981.7	817.41	853.34	878.4
	185	953.16	981.7	817.41	853.34	878.4
	185.25	953.16	981.7	817.41	853.34	878.4
	185.5	953.16	981.7	817.41	853.34	878.4
	185.75	953.16	981.7	817.41	853.34	878.4
	186	953.16	981.7	817.41	853.34	878.4
	186.25	953.16	981.7	817.41	853.34	878.4
	186.5	658	673.32	559.61	580.95	595.5
	186.75	600.02	612.84	509.01	527.16	539.66
	187	562.11	573.35	476	491.93	503.12
	187.25	609.85	623.34	517.28	535.89	548.64
	187.5	657.6	673.32	558.56	579.85	594.16
	187.75	705.34	723.31	599.84	623.81	639.68
	188	753.09	773.3	641.12	667.77	685.2
	188.25	753.09	773.3	641.12	667.77	685.2
	188.5	753.09	773.3	641.12	667.77	685.2
	188.75	753.09	773.3	641.12	667.77	685.2
	189	753.09	773.3	641.12	667.77	685.2
	189.25	753.09	773.3	641.12	667.77	685.2
	189.5	753.09	773.3	641.12	667.77	685.2
	189.75	753.09	773.3	641.12	667.77	685.2
	190	753.09	773.3	641.12	667.77	685.2
	190.25	751.54	771.72	639.82	666.42	683.83
	190.5	749.99	770.15	638.51	665.09	682.46
	190.75	748.45	768.59	637.22	663.75	681.1
	191	746.92	767.03	635.92	662.42	679.74
	191.25	809.01	832	689.79	719.59	739.05
	191.5	865.99	891.61	739.2	772.05	793.45
	191.75	916.48	944.45	782.99	818.54	841.67
2038	192	960.16	990.15	820.85	858.76	883.38
	192.25	960.16	990.15	820.85	858.76	883.38
	192.5	960.16	990.15	820.85	858.76	883.38
	192.75	960.16	990.15	820.85	858.76	883.38
	193	960.16	990.15	820.85	858.76	883.38
	193.25	960.16	990.15	820.85	858.76	883.38
	193.5	960.16	990.15	820.85	858.76	883.38
	193.75	960.16	990.15	820.85	858.76	883.38
	194	960.16	990.15	820.85	858.76	883.38
	194.25	960.16	990.15	820.85	858.76	883.38
	194.5	960.16	990.15	820.85	858.76	883.38
	194.75	960.16	990.15	820.85	858.76	883.38
	195	960.16	990.15	820.85	858.76	883.38
	195.25	960.16	990.15	820.85	858.76	883.38
	195.5	960.16	990.15	820.85	858.76	883.38
	195.75	960.16	990.15	820.85	858.76	883.38
	196	960.16	990.15	820.85	858.76	883.38
	196.25	960.16	990.15	820.85	858.76	883.38
	196.5	960.16	990.15	820.85	858.76	883.38
	196.75	960.16	990.15	820.85	858.76	883.38
	197	960.16	990.15	820.85	858.76	883.38
	197.25	960.16	990.15	820.85	858.76	883.38
	197.5	960.16	990.15	820.85	858.76	883.38
	197.75	960.16	990.15	820.85	858.76	883.38
	198	960.16	990.15	820.85	858.76	883.38
	198.25	960.16	990.15	820.85	858.76	883.38
	198.5	662.34	678.6	562.7	583.55	596.44
	198.75	603.8	617.4	512.6	529.09	538.78
	199	565.53	577.43	480.01	493.51	501.12
	199.25	613.45	627.65	521.56	537.49	546.29
	199.5	661.37	677.87	563.12	581.46	591.46
	199.75	709.3	728.1	604.68	625.44	636.63
	200	757.22	778.32	646.24	669.41	681.8
	200.25	757.22	778.32	646.24	669.41	681.8
	200.5	757.22	778.32	646.24	669.41	681.8
	200.75	757.22	778.32	646.24	669.41	681.8
	201	757.22	778.32	646.24	669.41	681.8
	201.25	757.22	778.32	646.24	669.41	681.8
	201.5	757.22	778.32	646.24	669.41	681.8
	201.75	757.22	778.32	646.24	669.41	681.8
	202	757.22	778.32	646.24	669.41	681.8
	202.25	755.66	776.74	644.92	668.07	680.43
	202.5	754.11	775.16	643.61	666.72	679.08
	202.75	752.56	773.58	642.3	665.39	677.72
	203	751.01	772.01	640.99	664.05	676.37
	203.25	813.43	837.38	695.12	721.42	735.55
	203.5	870.7	897.36	744.78	774.04	789.83
	203.75	921.45	950.51	788.78	820.68	837.92
2039	204	965.34	996.48	826.84	861.01	879.5
	204.25	965.34	996.48	826.84	861.01	879.5
	204.5	965.34	996.48	826.84	861.01	879.5
	204.75	965.34	996.48	826.84	861.01	879.5
	205	965.34	996.48	826.84	861.01	879.5
	205.25	965.34	996.48	826.84	861.01	879.5
	205.5	965.34	996.48	826.84	861.01	879.5
	205.75	965.34	996.48	826.84	861.01	879.5
	206	965.34	996.48	826.84	861.01	879.5
	206.25	965.34	996.48	826.84	861.01	879.5
	206.5	965.34	996.48	826.84	861.01	879.5
	206.75	965.34	996.48	826.84	861.01	879.5
	207	965.34	996.48	826.84	861.01	879.5
	207.25	965.34	996.48	826.84	861.01	879.5
	207.5	965.34	996.48	826.84	861.01	879.5
	207.75	965.34	996.48	826.84	861.01	879.5
	208	965.34	996.48	826.84	861.01	879.5
	208.25	965.34	996.48	826.84	861.01	879.5
	208.5	965.34	996.48	826.84	861.01	879.5
	208.75	965.34	996.48	826.84	861.01	879.5
	209	965.34	996.48	826.84	861.01	879.5
	209.25	965.34	996.48	826.84	861.01	879.5
	209.5	965.34	996.48	826.84	861.01	879.5
	209.75	965.34	996.48	826.84	861.01	879.5
	210	965.34	996.48	826.84	861.01	879.5
	210.25	965.34	996.48	826.84	861.01	879.5
	210.5	665.8	682.73	566.11	585.65	593.51
	210.75	607.01	621.14	515.01	531.63	536.38
	211	568.57	580.88	481.64	496.4	499.27
	211.25	616.64	631.28	523.24	540.55	544.22
	211.5	664.71	681.68	564.84	584.71	589.17
	211.75	712.77	732.09	606.43	628.86	634.12
	212	760.84	782.49	648.03	673.01	679.06
	212.25	760.84	782.49	648.03	673.01	679.06
	212.5	760.84	782.49	648.03	673.01	679.06
	212.75	760.84	782.49	648.03	673.01	679.06
	213	760.84	782.49	648.03	673.01	679.06
	213.25	760.84	782.49	648.03	673.01	679.06
	213.5	760.84	782.49	648.03	673.01	679.06
	213.75	760.84	782.49	648.03	673.01	679.06
	214	760.84	782.49	648.03	673.01	679.06
	214.25	759.27	780.89	646.71	671.65	677.71
	214.5	757.71	779.31	645.39	670.3	676.35
	214.75	756.15	777.72	644.08	668.95	675.01
	215	754.6	776.14	642.77	667.61	673.66
	215.25	817.27	841.82	697.05	725.18	732.61
	215.5	874.75	902.07	746.84	777.99	786.66
	215.75	925.7	955.46	790.96	824.79	834.55
2040	216	969.75	1001.64	829.12	865.26	875.96
	216.25	969.75	1001.64	829.12	865.26	875.96
	216.5	969.75	1001.64	829.12	865.26	875.96
	216.75	969.75	1001.64	829.12	865.26	875.96
	217	969.75	1001.64	829.12	865.26	875.96
	217.25	969.75	1001.64	829.12	865.26	875.96
	217.5	969.75	1001.64	829.12	865.26	875.96
	217.75	969.75	1001.64	829.12	865.26	875.96
	218	969.75	1001.64	829.12	865.26	875.96
	218.25	969.75	1001.64	829.12	865.26	875.96
	218.5	969.75	1001.64	829.12	865.26	875.96
	218.75	969.75	1001.64	829.12	865.26	875.96
	219	969.75	1001.64	829.12	865.26	875.96
	219.25	969.75	1001.64	829.12	865.26	875.96
	219.5	969.75	1001.64	829.12	865.26	875.96
	219.75	969.75	1001.64	829.12	865.26	875.96
	220	969.75	1001.64	829.12	865.26	875.96
	220.25	969.75	1001.64	829.12	865.26	875.96
	220.5	969.75	1001.64	829.12	865.26	875.96
	220.75	969.75	1001.64	829.12	865.26	875.96
	221	969.75	1001.64	829.12	865.26	875.96
	221.25	969.75	1001.64	829.12	865.26	875.96
	221.5	969.75	1001.64	829.12	865.26	875.96
	221.75	969.75	1001.64	829.12	865.26	875.96
	222	969.75	1001.64	829.12	865.26	875.96
	222.25	969.75	1001.64	829.12	865.26	875.96
	222.5	668.87	686.18	565.66	587.85	590.79
	222.75	609.97	624.32	512.98	532.99	533.97
	223	571.5	583.92	478.5	497.2	497.06
	223.25	619.68	634.46	519.74	541.31	541.78
	223.5	667.86	685	560.97	585.43	586.49
	223.75	716.04	735.55	602.21	629.54	631.2
	224	764.22	786.09	643.45	673.66	675.92
	224.25	764.22	786.09	643.45	673.66	675.92
	224.5	764.22	786.09	643.45	673.66	675.92
	224.75	764.22	786.09	643.45	673.66	675.92
	225	764.22	786.09	643.45	673.66	675.92
	225.25	764.22	786.09	643.45	673.66	675.92
	225.5	764.22	786.09	643.45	673.66	675.92
	225.75	764.22	786.09	643.45	673.66	675.92
	226	764.22	786.09	643.45	673.66	675.92
	226.25	762.64	784.49	642.14	672.3	674.57
	226.5	761.07	782.89	640.83	670.95	673.22
	226.75	759.5	781.3	639.53	669.6	671.88
	227	757.94	779.71	638.23	668.25	670.54
	227.25	820.79	845.62	692.32	725.89	729.21
	227.5	878.45	906.08	741.91	778.75	783.01
	227.75	929.54	959.66	785.85	825.6	830.67
2041	228	973.72	1005.99	823.85	866.1	871.87
	228.25	973.72	1005.99	823.85	866.1	871.87
	228.5	973.72	1005.99	823.85	866.1	871.87
	228.75	973.72	1005.99	823.85	866.1	871.87
	229	973.72	1005.99	823.85	866.1	871.87
	229.25	973.72	1005.99	823.85	866.1	871.87
	229.5	973.72	1005.99	823.85	866.1	871.87
	229.75	973.72	1005.99	823.85	866.1	871.87
	230	973.72	1005.99	823.85	866.1	871.87
	230.25	973.72	1005.99	823.85	866.1	871.87
	230.5	973.72	1005.99	823.85	866.1	871.87
	230.75	973.72	1005.99	823.85	866.1	871.87
	231	973.72	1005.99	823.85	866.1	871.87
	231.25	973.72	1005.99	823.85	866.1	871.87
	231.5	973.72	1005.99	823.85	866.1	871.87
	231.75	973.72	1005.99	823.85	866.1	871.87
	232	973.72	1005.99	823.85	866.1	871.87
	232.25	973.72	1005.99	823.85	866.1	871.87
	232.5	973.72	1005.99	823.85	866.1	871.87
	232.75	973.72	1005.99	823.85	866.1	871.87
	233	973.72	1005.99	823.85	866.1	871.87
	233.25	973.72	1005.99	823.85	866.1	871.87
	233.5	973.72	1005.99	823.85	866.1	871.87
	233.75	973.72	1005.99	823.85	866.1	871.87
	234	973.72	1005.99	823.85	866.1	871.87
	234.25	973.72	1005.99	823.85	866.1	871.87
	234.5	671.73	689.2	561.8	588.17	586.54
	234.75	612.68	627.12	509.51	533.32	529.19
	235	574.18	586.61	475.43	497.6	491.98
	235.25	622.44	637.28	516.38	541.67	536.19
	235.5	670.7	687.95	557.32	585.75	580.41
	235.75	718.96	738.61	598.27	629.82	624.63
	236	767.22	789.28	639.21	673.9	668.85
	236.25	767.22	789.28	639.21	673.9	668.85
	236.5	767.22	789.28	639.21	673.9	668.85
	236.75	767.22	789.28	639.21	673.9	668.85
	237	767.22	789.28	639.21	673.9	668.85
	237.25	767.22	789.28	639.21	673.9	668.85
	237.5	767.22	789.28	639.21	673.9	668.85
	237.75	767.22	789.28	639.21	673.9	668.85
	238	767.22	789.28	639.21	673.9	668.85
	238.25	765.64	787.67	637.91	672.54	667.51
	238.5	764.06	786.07	636.61	671.18	666.18
	238.75	762.48	784.47	635.32	669.83	664.85
	239	760.92	782.87	634.03	668.49	663.53
	239.25	823.91	848.97	687.8	726.12	721.72
	239.5	881.69	909.6	737.1	778.97	775.06
	239.75	932.89	963.33	780.78	825.81	822.31
2042	240	977.17	1009.8	818.55	866.31	863.16

## Sheet:  Grassland yield
Year	Month	Baseline scenario	Scenario 1	Scenario 2	Scenario 3	Scenario 4
	0	100	100	100	100	100
	0.25	152.44	157.96	152.44	157.96	157.96
	0.5	189.38	202	189.38	202	202
	0.75	214.86	235.57	214.86	235.57	235.57
	1	236.57	268.7	236.57	268.7	268.7
	1.25	257.56	301.42	257.56	301.42	301.42
	1.5	335	389.57	335	389.57	390.73
	1.75	412.48	477.95	412.48	477.95	480.26
	2	490.11	566.65	490.11	566.65	570.08
	2.25	567.98	655.76	567.98	655.76	660.3
	2.5	592.18	691.38	592.18	691.38	697.01
	2.75	615.79	726.75	615.79	726.75	733.47
	3	638.8	761.9	638.8	761.9	769.69
	3.25	716.8	839.9	716.8	839.9	847.69
	3.5	794.8	917.9	794.8	917.9	925.69
	3.75	872.8	995.9	872.8	995.9	1003.69
	4	950.8	1073.9	950.8	1073.9	1081.69
	4.25	1028.8	1151.9	1028.8	1151.9	1159.69
2022	4	1106.8	1229.9	1106.8	1229.9	1237.69
	4.75	1175.23	1297.27	1175.23	1297.27	1304.98
	5	1165.06	1286.04	1165.06	1286.04	1293.69
	5.25	1154.98	1274.92	1154.98	1274.92	1282.5
	5.5	1144.99	1263.89	1144.99	1263.89	1271.41
	5.75	1135.09	1252.96	1135.09	1252.96	1260.41
	6	1125.27	1242.12	1125.27	1242.12	1249.51
	6.25	1115.54	1231.38	1115.54	1231.38	1238.7
	6.5	1105.89	1220.73	1105.89	1220.73	1227.99
	6.75	1083.6	1196.13	1083.6	1196.13	1203.24
	7	1061.77	1172.03	1061.77	1172.03	1179
	7.25	1040.37	1148.41	1040.37	1148.41	1155.24
	7.5	1019.41	1125.27	1019.41	1125.27	1131.96
	7.75	998.87	1102.6	998.87	1102.6	1109.15
	8	978.74	1080.38	978.74	1080.38	1086.8
	8.25	959.02	1058.61	959.02	1058.61	1064.91
	8.5	939.7	1037.28	939.7	1037.28	1043.45
	8.75	920.76	1016.38	920.76	1016.38	1022.42
	9	902.21	995.9	902.21	995.9	1001.82
	9.25	837.49	937.12	837.49	937.12	940.97
	9.5	772.9	878.6	772.9	878.6	880.33
	9.75	715.37	828.24	715.37	828.24	827.8
	10	657.44	777.65	657.44	777.65	774.98
	10.25	599.09	726.84	599.09	726.84	721.87
	10.5	540.44	675.87	540.44	675.87	668.54
	10.75	481.46	624.76	481.46	624.76	614.99
	11	422.17	573.5	422.17	573.5	561.23
	11.25	282.02	403.72	282.02	403.72	391.96
	11.5	174.86	275.23	174.86	275.23	264.3
	11.75	101.34	177.63	101.34	177.63	167.8
	12	71.8	110.05	71.8	110.05	104.94
	12.25	136.15	171.98	136.15	171.98	167.62
	12.5	177.47	215.23	177.47	215.23	210.72
	12.75	203.93	250.42	203.93	250.42	244.04
	13	222.53	286.2	222.53	286.2	277.95
	13.25	240.23	321.58	240.23	321.58	311.4
	13.5	320.1	421.14	320.1	421.14	410.58
	13.75	400.11	521.27	400.11	521.27	510.31
	14	480.4	622.09	480.4	622.09	610.72
	14.25	561.08	723.74	561.08	723.74	711.94
	14.5	582.78	763.68	582.78	763.68	751.24
	14.75	603.77	803.5	603.77	803.5	790.39
	15	624.04	843.24	624.04	843.24	829.42
	15.25	709.95	933.75	709.95	933.75	920.22
	15.5	795.86	1024.26	795.86	1024.26	1011.02
	15.75	881.77	1114.77	881.77	1114.77	1101.82
	16	967.69	1205.28	967.69	1205.28	1192.62
	16.25	1053.6	1295.79	1053.6	1295.79	1283.42
2023	16	1139.51	1386.3	1139.51	1386.3	1374.22
	16.75	1215.56	1464.82	1215.56	1464.82	1453.14
	17	1205.05	1452.15	1205.05	1452.15	1440.57
	17.25	1194.63	1439.59	1194.63	1439.59	1428.11
	17.5	1184.29	1427.14	1184.29	1427.14	1415.75
	17.75	1174.05	1414.79	1174.05	1414.79	1403.51
	18	1163.89	1402.56	1163.89	1402.56	1391.37
	18.25	1153.83	1390.42	1153.83	1390.42	1379.33
	18.5	1143.84	1378.4	1143.84	1378.4	1367.4
	18.75	1120.8	1350.62	1120.8	1350.62	1339.85
	19	1098.21	1323.41	1098.21	1323.41	1312.85
	19.25	1076.08	1296.74	1076.08	1296.74	1286.4
	19.5	1054.4	1270.61	1054.4	1270.61	1260.47
	19.75	1033.15	1245.01	1033.15	1245.01	1235.08
	20	1012.34	1219.92	1012.34	1219.92	1210.19
	20.25	991.94	1195.34	991.94	1195.34	1185.8
	20.5	971.95	1171.25	971.95	1171.25	1161.91
	20.75	952.37	1147.65	952.37	1147.65	1138.5
	21	933.17	1124.53	933.17	1124.53	1115.56
	21.25	867.65	1064.59	867.99	1064.86	1055.67
	21.5	802.23	1004.92	802.92	1005.46	996.02
	21.75	744.13	954.52	745.17	955.35	945.55
	22	685.6	903.88	687.01	905	894.82
	22.25	626.64	853.01	628.44	854.43	843.83
	22.5	567.35	801.98	569.54	803.7	792.67
	22.75	507.74	750.8	510.33	752.83	741.33
	23	447.8	699.46	450.8	701.81	689.82
	23.25	300.59	498.1	303.26	500.19	490.69
	23.5	188.26	345.9	190.69	347.8	340.34
	23.75	106.26	230.58	107.61	232.35	226.63
	24	73.62	143	74.35	144.69	140.45
	24.25	138.76	198.09	139.4	199.55	195.69
	24.5	180.63	236.55	181.36	237.96	234.06
	24.75	207.46	275.2	208.35	277.02	271.84
	25	227.67	314.5	229.03	316.73	310.26
	25.25	247.02	353.47	248.87	356.12	348.33
	25.5	329.36	458.59	331.67	461.64	453.79
	25.75	411.92	564.41	414.69	567.85	559.91
	26	494.81	671.06	498.06	674.91	666.85
	26.25	578.17	778.67	581.91	782.93	774.74
	26.5	601.73	822.68	605.96	827.34	819.09
	26.75	624.63	866.69	629.38	871.77	863.42
	27	646.88	910.75	652.17	916.26	907.77
	27.25	734.1	1004.21	739.39	1009.73	1001.12
	27.5	821.32	1097.68	826.61	1103.2	1094.46
	27.75	908.54	1191.15	913.83	1196.66	1187.8
	28	995.76	1284.62	1001.05	1290.13	1281.15
	28.25	1082.98	1378.09	1088.27	1383.6	1374.49
2024	28	1170.2	1471.55	1175.49	1477.07	1467.83
	28.75	1247.29	1552.29	1252.54	1557.76	1548.48
	29	1236.5	1538.87	1241.7	1544.28	1535.08
	29.25	1225.81	1525.55	1230.96	1530.93	1521.81
	29.5	1215.21	1512.36	1220.32	1517.68	1508.64
	29.75	1204.69	1499.28	1209.76	1504.56	1495.59
	30	1194.27	1486.31	1199.3	1491.54	1482.66
	30.25	1183.94	1473.45	1188.92	1478.64	1469.83
	30.5	1173.7	1460.71	1178.64	1465.85	1457.12
	30.75	1150.05	1431.27	1154.89	1436.31	1427.76
	31	1126.88	1402.43	1131.62	1407.37	1398.99
	31.25	1104.17	1374.17	1108.82	1379.01	1370.8
	31.5	1081.92	1346.48	1086.47	1351.22	1343.18
	31.75	1060.12	1319.35	1064.58	1324	1316.11
	32	1038.76	1292.77	1043.13	1297.32	1289.59
	32.25	1017.83	1266.72	1022.11	1271.18	1263.61
	32.5	997.32	1241.19	1001.51	1245.56	1238.14
	32.75	977.22	1216.18	981.33	1220.47	1213.2
	33	957.53	1191.68	961.56	1195.87	1188.75
	33.25	891.77	1132.09	897.05	1137.21	1129.77
	33.5	826.11	1072.77	832.68	1078.83	1071.05
	33.75	767.96	1023.35	775.92	1030.43	1022.2
	34	709.39	973.71	718.76	981.83	973.13
	34.25	650.39	923.85	661.22	933.04	923.84
	34.5	591.06	873.85	603.38	884.12	874.4
	34.75	531.39	823.71	545.24	835.09	824.82
	35	471.4	773.43	486.82	785.95	775.09
	35.25	318.23	554.66	331.4	565.2	556.45
	35.5	201.48	389.27	213	398.39	391.4
	35.75	112.12	263.98	122.44	272.08	266.6
	36	75.9	168.84	80.8	176.22	172.05
	36.25	140.76	217.66	144.73	224.22	220.05
	36.5	182.47	257.62	186.39	265.82	260.21
	36.75	209.22	298.24	213.47	308.1	301.03
	37	230.05	339.53	236.22	351.06	342.53
	37.25	250.04	380.55	258.2	393.79	383.77
	37.5	333.32	488.38	343.4	503.27	492.96
	37.75	416.84	596.97	428.88	613.52	602.89
	38	500.72	706.45	514.77	724.69	713.72
	38.25	585.09	816.96	601.2	836.9	825.56
	38.5	609.36	863.24	627.5	884.85	873.25
	38.75	633.01	909.6	653.24	932.91	921.01
	39	656.03	956.07	678.45	981.13	968.89
	39.25	743.72	1050.52	766.25	1075.66	1063.25
	39.5	831.41	1144.97	854.04	1170.19	1157.62
	39.75	919.1	1239.42	941.84	1264.73	1251.98
	40	1006.79	1333.87	1029.64	1359.26	1346.34
	40.25	1094.48	1428.31	1117.44	1453.8	1440.7
2025	40	1182.17	1522.76	1205.24	1548.33	1535.06
	40.75	1259.63	1604.04	1282.61	1629.47	1616.14
	41	1248.73	1590.16	1271.51	1615.38	1602.16
	41.25	1237.93	1576.41	1260.51	1601.4	1588.3
	41.5	1227.22	1562.77	1249.61	1587.55	1574.56
	41.75	1216.61	1549.25	1238.8	1573.82	1560.94
	42	1206.09	1535.85	1228.09	1560.2	1547.44
	42.25	1195.65	1522.57	1217.46	1546.71	1534.06
	42.5	1185.31	1509.4	1206.93	1533.33	1520.79
	42.75	1161.43	1478.98	1182.61	1502.43	1490.14
	43	1138.02	1449.18	1158.78	1472.16	1460.12
	43.25	1115.09	1419.98	1135.43	1442.5	1430.7
	43.5	1092.62	1391.37	1112.55	1413.43	1401.87
	43.75	1070.61	1363.33	1090.14	1384.95	1373.62
	44	1049.03	1335.86	1068.17	1357.04	1345.94
	44.25	1027.9	1308.94	1046.65	1329.7	1318.82
	44.5	1007.18	1282.57	1025.56	1302.9	1292.25
	44.75	986.89	1256.73	1004.89	1276.65	1266.21
	45	967	1231.4	984.64	1250.93	1240.69
	45.25	901.42	1172.02	921.67	1192.89	1182.93
	45.5	835.95	1112.93	858.87	1135.16	1125.46
	45.75	778.09	1064.09	803.96	1087.93	1078.38
	46	719.8	1015.05	748.7	1040.53	1031.12
	46.25	661.1	965.8	693.09	992.96	983.68
	46.5	602.06	916.42	637.24	945.29	936.12
	46.75	542.71	866.91	581.14	897.52	888.45
	47	483.03	817.26	524.79	849.66	840.67
	47.25	327.28	588.18	362	614.29	607.62
	47.5	208.61	415.04	238.15	436.62	431.79
	47.75	117.85	283.9	143.59	302.26	298.91
	48	78.3	184.35	90.64	200.44	198.31
	48.25	142.72	229.62	152.87	244.37	241.52
	48.5	184.27	270.89	194.1	288.98	285.04
	48.75	211	312.83	221.39	334.3	329.26
	49	232.51	355.47	247.25	380.32	374.18
	49.25	253.2	397.87	272.43	426.2	418.93
	49.5	337.32	507.43	361.04	539.27	532
	49.75	421.69	617.79	450.01	653.18	645.88
	50	506.45	729.08	539.46	768.07	760.71
	50.25	591.72	841.44	629.53	884.06	876.62
	50.5	616.75	889.22	659.14	935.22	927.85
	50.75	641.17	937.11	688.3	986.59	979.26
	51	665	985.17	717.05	1038.2	1030.89
	51.25	752.94	1080.18	805.44	1133.63	1126.08
	51.5	840.89	1175.2	893.84	1229.06	1221.28
	51.75	928.83	1270.22	982.23	1324.5	1316.47
	52	1016.77	1365.23	1070.63	1419.93	1411.67
	52.25	1104.71	1460.25	1159.02	1515.36	1506.86
2026	52	1192.65	1555.26	1247.42	1610.8	1602.06
	52.75	1270.28	1636.83	1325.02	1692.29	1683.4
	53	1259.29	1622.67	1313.56	1677.66	1668.84
	53.25	1248.4	1608.63	1302.2	1663.14	1654.4
	53.5	1237.6	1594.72	1290.94	1648.76	1640.09
	53.75	1226.89	1580.92	1279.77	1634.5	1625.9
	54	1216.28	1567.25	1268.7	1620.36	1611.84
	54.25	1205.76	1553.69	1257.72	1606.34	1597.9
	54.5	1195.33	1540.25	1246.85	1592.45	1584.08
	54.75	1171.24	1509.22	1221.72	1560.36	1552.16
	55	1147.64	1478.81	1197.1	1528.92	1520.88
	55.25	1124.52	1449.01	1172.98	1498.11	1490.23
	55.5	1101.86	1419.81	1149.35	1467.92	1460.21
	55.75	1079.66	1391.2	1126.19	1438.34	1430.78
	56	1057.9	1363.17	1103.49	1409.36	1401.95
	56.25	1036.58	1335.7	1081.26	1380.96	1373.7
	56.5	1015.7	1308.79	1059.47	1353.14	1346.02
	56.75	995.23	1282.41	1038.12	1325.87	1318.9
	57	975.18	1256.57	1017.21	1299.16	1292.33
	57.25	910.85	1197.62	956.71	1242.74	1236.22
	57.5	846.67	1138.96	896.45	1186.67	1180.44
	57.75	790.22	1090.81	844.46	1141.6	1135.59
	58	733.39	1042.48	792.2	1096.41	1090.61
	58.25	676.18	993.94	739.67	1051.1	1045.49
	58.5	618.68	945.29	686.95	1005.72	1000.3
	58.75	560.89	896.52	634.06	960.29	955.05
	59	502.81	847.63	580.98	914.81	909.73
	59.25	343.75	611.73	407.48	665.57	661.91
	59.5	222.66	433.56	275.73	477.65	475.13
	59.75	130.12	298.75	175.35	335.71	334.14
	60	84.07	196.54	106.56	228.31	227.53
	60.25	147.45	239.86	166.4	276.78	275.04
	60.5	188.86	282.96	207.14	325.98	323.27
	60.75	215.87	326.76	237.45	375.9	372.22
	61	239.49	371.27	268.29	426.57	421.92
	61.25	262.35	415.58	298.59	477.19	471.55
	61.5	348.64	527.25	392.61	595.42	589.87
	61.75	435.25	639.74	487.09	714.57	709.08
	62	522.29	753.2	582.17	834.75	829.31
	62.25	609.89	867.76	677.96	956.1	950.7
	62.5	637.14	917.46	712.8	1012	1006.76
	62.75	663.86	967.33	747.38	1068.21	1063.12
	63	690.09	1017.42	781.71	1124.78	1119.82
	63.25	778.25	1112.88	870.98	1221.2	1216.03
	63.5	866.42	1208.34	960.25	1317.61	1312.25
	63.75	954.58	1303.8	1049.52	1414.03	1408.47
	64	1042.74	1399.26	1138.78	1510.44	1504.69
	64.25	1130.91	1494.72	1228.05	1606.86	1600.91
2027	64	1219.07	1590.18	1317.32	1703.28	1697.12
	64.75	1296.69	1671.89	1395.19	1784.96	1778.66
	65	1285.47	1657.43	1383.13	1769.52	1763.28
	65.25	1274.36	1643.09	1371.16	1754.21	1748.03
	65.5	1263.33	1628.88	1359.3	1739.04	1732.9
	65.75	1252.4	1614.79	1347.54	1724	1717.91
	66	1241.57	1600.82	1335.89	1709.08	1703.05
	66.25	1230.83	1586.97	1324.33	1694.3	1688.32
	66.5	1220.18	1573.25	1312.88	1679.64	1673.72
	66.75	1195.6	1541.55	1286.42	1645.8	1639.99
	67	1171.51	1510.48	1260.5	1612.64	1606.95
	67.25	1147.9	1480.05	1235.1	1580.14	1574.57
	67.5	1124.77	1450.22	1210.21	1548.3	1542.84
	67.75	1102.11	1421	1185.83	1517.1	1511.75
	68	1079.9	1392.37	1161.93	1486.53	1481.29
	68.25	1058.14	1364.31	1138.52	1456.58	1451.44
	68.5	1036.82	1336.82	1115.58	1427.23	1422.2
	68.75	1015.93	1309.88	1093.1	1398.47	1393.54
	69	995.45	1283.49	1071.07	1370.29	1365.46
	69.25	918.72	1214.95	998.94	1305.46	1300.53
	69.5	841.77	1146.45	926.74	1240.78	1235.73
	69.75	772.16	1088.29	862.78	1187.39	1182.14
	70	701.73	1029.64	798.19	1133.66	1128.17
	70.25	630.47	970.51	732.95	1079.57	1073.81
	70.5	558.5	910.98	667.18	1025.22	1019.16
	70.75	485.83	851.07	600.88	970.6	964.21
	71	412.45	790.77	534.05	915.72	908.97
	71.25	260.24	557.38	358.18	656.65	651.19
	71.5	143.92	380.49	224.17	460.66	456.29
	71.75	79.33	246.13	121.66	312.12	308.7
	72	53.64	143.84	75.34	199.32	196.74
	72.25	123.55	192.4	140.4	235.15	231.93
	72.5	163.5	223.26	179.53	271.57	266.78
	72.75	186.22	252.02	202.99	308.67	302.3
	73	199.14	281.35	218.52	346.45	338.48
	73.25	205.16	310.06	232.98	383.86	374.26
	73.5	276.04	407.63	313.35	490.48	480.73
	73.75	346.83	505.83	393.9	597.91	588
	74	417.64	604.81	474.77	706.32	696.2
	74.25	488.59	704.73	556.07	815.85	805.5
	74.5	498.41	739.25	575.16	859.38	848.84
	74.75	506.96	773.5	593.38	902.95	892.16
	75	514.19	807.5	610.73	946.58	935.5
	75.25	602.87	903.53	701.44	1043.74	1032.59
	75.5	691.56	999.55	792.15	1140.89	1129.69
	75.75	780.24	1095.58	882.86	1238.05	1226.78
	76	868.92	1191.6	973.57	1335.21	1323.88
	76.25	957.6	1287.62	1064.28	1432.36	1420.97
2028	76	1046.28	1383.65	1154.99	1529.52	1518.07
	76.75	1125.91	1467.7	1235.71	1613.45	1602.03
	77	1116.17	1455.01	1225.02	1599.49	1588.17
	77.25	1106.52	1442.42	1214.42	1585.66	1574.43
	77.5	1096.95	1429.95	1203.92	1571.94	1560.82
	77.75	1087.46	1417.58	1193.5	1558.34	1547.31
	78	1078.05	1405.31	1183.18	1544.86	1533.93
	78.25	1068.73	1393.16	1172.95	1531.5	1520.66
	78.5	1059.48	1381.11	1162.8	1518.25	1507.51
	78.75	1038.13	1353.28	1139.37	1487.66	1477.13
	79	1017.22	1326.01	1116.41	1457.68	1447.37
	79.25	996.72	1299.29	1093.92	1428.31	1418.2
	79.5	976.64	1273.11	1071.87	1399.53	1389.63
	79.75	956.96	1247.46	1050.28	1371.33	1361.63
	80	937.67	1222.32	1029.11	1343.7	1334.19
	80.25	918.78	1197.69	1008.38	1316.62	1307.3
	80.5	900.27	1173.56	988.06	1290.09	1280.96
	80.75	882.13	1149.91	968.15	1264.1	1255.15
	81	864.35	1126.74	948.64	1238.63	1229.86
	81.25	781.59	1054.19	871.57	1171.21	1161.83
	81.5	698.42	981.55	794.27	1103.86	1093.82
	81.75	621.1	917.65	723.88	1046.5	1035.65
	82	542.7	853.09	652.66	988.69	976.98
	82.25	463.2	787.89	580.59	930.42	917.8
	82.5	382.75	722.14	507.8	871.8	858.21
	82.75	301.33	655.86	434.28	812.81	798.21
	83	218.95	589.03	360.05	753.47	737.81
	83.25	105.86	399.4	220.08	530.41	517.54
	83.5	63.88	255.15	112.97	361.21	350.64
	83.75	43.1	145.06	69.28	232.54	223.9
	84	32.51	83.39	47.86	134.43	127.45
	84.25	107.16	147.71	119.68	186.32	180.38
	84.5	147.08	186.4	160.6	219.53	213.72
	84.75	168.34	209.62	183.79	248.38	240.28
	85	179.66	227.82	196.94	277.81	267.38
	85.25	184.64	245.03	203.11	306.61	293.79
	85.5	251.47	329.58	272.92	403.83	390.14
	85.75	310.74	414.43	342.59	501.65	487.04
	86	369.65	499.73	412.24	600.23	584.65
	86.25	428.29	585.62	482.01	699.73	683.11
	86.5	427.47	607.87	490.93	734.22	716.69
	86.75	424.85	629.37	498.52	768.44	749.9
	87	420.36	650.13	504.77	802.4	782.78
	87.25	506	743.1	592.98	897.81	877.97
	87.5	591.65	836.08	681.19	993.21	973.16
	87.75	677.29	929.05	769.41	1088.62	1068.35
	88	762.93	1022.03	857.62	1184.02	1163.54
	88.25	848.57	1115	945.83	1279.42	1258.73
2029	88	934.22	1207.97	1034.05	1374.83	1353.92
	88.75	1011.78	1290.5	1113.31	1458.34	1437.4
	89	1003.03	1279.34	1103.68	1445.73	1424.97
	89.25	994.35	1268.27	1094.14	1433.22	1412.64
	89.5	985.75	1257.3	1084.67	1420.82	1400.42
	89.75	977.22	1246.42	1075.29	1408.53	1388.31
	90	968.77	1235.64	1065.99	1396.35	1376.3
	90.25	960.39	1224.95	1056.77	1384.27	1364.39
	90.5	952.08	1214.36	1047.63	1372.3	1352.59
	90.75	932.9	1189.89	1026.52	1344.64	1325.34
	91	914.1	1165.91	1005.83	1317.55	1298.63
	91.25	895.68	1142.42	985.57	1291	1272.46
	91.5	877.63	1119.4	965.71	1264.99	1246.82
	91.75	859.95	1096.84	946.25	1239.5	1221.7
	92	842.62	1074.74	927.18	1214.52	1197.08
	92.25	825.64	1053.09	908.5	1190.05	1172.96
	92.5	809.01	1031.87	890.19	1166.07	1149.33
	92.75	792.7	1011.08	872.25	1142.57	1126.17
	93	776.73	990.7	854.68	1119.55	1103.48
	93.25	692.57	916.17	776.27	1051.3	1033.95
	93.5	607.96	841.49	697.6	983.1	964.4
	93.75	528.34	774.22	624.93	923.78	903.48
	94	447.58	706.23	551.37	863.96	842
	94.25	365.65	637.5	476.9	803.64	779.95
	94.5	282.71	568.14	401.66	742.93	717.43
	94.75	198.74	498.17	325.64	681.83	654.44
	95	114.12	427.58	248.84	620.34	590.99
	95.25	65.72	274.47	134.05	428.37	404.32
	95.5	43.6	157.6	75.21	282.49	262.72
	95.75	32.36	85.91	50.63	171.29	155.03
	96	26.97	58.36	37.21	97.07	90.59
	96.25	100.47	127.96	110.03	158.5	152.89
	96.5	138.92	168.87	150.84	197.21	191.43
	96.75	158.95	192.8	173.61	221.59	215.23
	97	169.38	206.81	186.32	245.57	236.28
	97.25	173.93	216.82	192.31	268.77	256.45
	97.5	239.03	292.05	258.78	358.63	344.78
	97.75	290.97	367.31	321.65	448.92	433.47
	98	342.28	442.75	384.29	539.78	522.65
	98.25	393.04	518.47	446.8	631.33	612.46
	98.5	386.3	532.73	450.39	659.63	639.19
	98.75	377.46	545.91	452.41	687.41	665.31
	99	366.43	558	452.83	714.72	690.83
	99.25	448.81	647.4	537.91	807.33	783.08
	99.5	531.18	736.8	623	899.94	875.33
	99.75	613.56	826.2	708.09	992.55	967.58
	100	695.94	915.6	793.18	1085.16	1059.83
	100.25	778.32	1005	878.26	1177.77	1152.08
2030	100	860.69	1094.4	963.35	1270.38	1244.33
	100.75	935.63	1174.34	1040.11	1352	1325.82
	101	927.53	1164.18	1031.11	1340.31	1314.35
	101.25	919.51	1154.11	1022.19	1328.71	1302.98
	101.5	911.56	1144.12	1013.35	1317.22	1291.71
	101.75	903.67	1134.23	1004.58	1305.83	1280.53
	102	895.86	1124.42	995.89	1294.53	1269.46
	102.25	888.11	1114.69	987.28	1283.33	1258.48
	102.5	880.42	1105.05	978.74	1272.23	1247.59
	102.75	862.68	1082.78	959.02	1246.6	1222.45
	103	845.3	1060.96	939.69	1221.48	1197.82
	103.25	828.27	1039.59	920.76	1196.87	1173.68
	103.5	811.58	1018.64	902.21	1172.75	1150.03
	103.75	795.22	998.11	884.03	1149.12	1126.86
	104	779.2	978	866.21	1125.96	1104.15
	104.25	763.5	958.29	848.76	1103.28	1081.91
	104.5	748.12	938.98	831.66	1081.04	1060.11
	104.75	733.04	920.06	814.9	1059.26	1038.74
	105	718.27	901.52	798.48	1037.92	1017.81
	105.25	634.47	826.6	720.75	969.48	947.75
	105.5	550.23	751.53	642.78	901.09	877.65
	105.75	470.48	683.05	570.35	840.83	815.39
	106	389.61	613.82	497.05	780.06	752.54
	106.25	307.58	543.84	422.86	718.79	689.09
	106.5	224.55	473.22	347.93	657.11	625.16
	106.75	140.51	401.96	272.24	595.03	560.74
	107	83.75	330.06	195.8	532.54	495.83
	107.25	53.46	200	96.28	361.52	331.47
	107.5	37.41	100.41	62.84	231.41	206.72
	107.75	29.33	66.48	43.93	132.09	111.76
	108	25.56	46.93	33.66	82.02	74.52
	108.25	97	118	105.69	146.42	140.12
	108.5	134.29	159.53	146.2	186.95	180.56
	108.75	153.69	183.69	168.88	212.4	205.41
	109	163.78	197.75	181.58	233.45	223.08
	109.25	168.24	204.69	187.68	253.63	239.78
	109.5	231.91	274.22	252.9	339.01	323.09
	109.75	279.51	343.63	312.35	424.71	406.62
	110	326.32	413.02	371.46	510.84	490.5
	110.25	372.41	482.51	430.32	597.56	574.86
	110.5	362.61	492.38	431.73	622.42	597.66
	110.75	350.56	500.99	431.49	646.66	619.7
	111	336.16	508.34	429.56	670.29	640.99
	111.25	415.97	594.77	512.33	760.65	730.83
	111.5	495.77	681.21	595.1	851.01	820.66
	111.75	575.57	767.65	677.88	941.37	910.49
	112	655.38	854.09	760.65	1031.73	1000.33
	112.25	735.18	940.53	843.42	1122.1	1090.16
2031	112	814.98	1026.97	926.2	1212.46	1179.99
	112.75	887.74	1104.52	1000.96	1292.33	1259.62
	113	880.06	1094.97	992.3	1281.15	1248.72
	113.25	872.45	1085.5	983.72	1270.07	1237.92
	113.5	864.9	1076.11	975.21	1259.08	1227.21
	113.75	857.42	1066.8	966.77	1248.19	1216.6
	114	850	1057.57	958.41	1237.39	1206.08
	114.25	842.65	1048.42	950.12	1226.69	1195.64
	114.5	835.36	1039.35	941.9	1216.08	1185.3
	114.75	818.53	1018.41	922.92	1191.58	1161.42
	115	802.04	997.89	904.33	1167.57	1138.01
	115.25	785.87	977.78	886.1	1144.04	1115.08
	115.5	770.04	958.08	868.25	1120.99	1092.61
	115.75	754.52	938.77	850.75	1098.4	1070.6
	116	739.32	919.86	833.61	1076.27	1049.03
	116.25	724.42	901.32	816.81	1054.58	1027.89
	116.5	709.82	883.16	800.35	1033.33	1007.18
	116.75	695.52	865.36	784.23	1012.51	986.88
	117	681.51	847.93	768.42	992.11	967
	117.25	598.29	773.21	691.59	923.7	896.77
	117.5	514.66	698.35	614.55	855.34	826.5
	117.75	435.24	629.62	542.81	794.7	763.62
	118	354.7	560.14	470.24	733.55	700.13
	118.25	273.04	489.9	396.82	671.89	636.04
	118.5	190.4	419.04	322.69	609.82	571.45
	118.75	111.11	347.54	247.84	547.34	506.37
	119	68.54	275.41	172.26	484.46	440.79
	119.25	45.63	158.79	89.64	325.06	289.52
	119.5	33.52	86.47	59.5	203.71	174.65
	119.75	27.48	58.54	42.32	110.99	97.07
	120	24.72	42.44	32.93	74.09	68.41
	120.25	94.76	113.28	103.98	139.85	134.55
	120.5	131.46	154.71	144.23	181.25	175.27
	120.75	150.66	178.84	166.93	207.24	200.25
	121	160.68	192.9	179.74	226.59	215.88
	121.25	165.2	199.93	186.01	245.03	230.48
	121.5	227.88	266.04	250.46	327.71	310.62
	121.75	273.02	332.09	308.42	410.62	390.89
	122	317.3	398.03	365.99	493.9	471.42
	122.25	360.76	463.95	423.26	577.68	552.34
	122.5	349.45	471.53	423.97	600.54	572.72
	122.75	335.83	477.77	423.01	622.71	592.27
	123	319.79	482.65	420.33	644.19	610.98
	123.25	397.83	567.06	501.74	733.08	699.17
	123.5	475.87	651.47	583.15	821.98	787.36
	123.75	553.9	735.87	664.56	910.87	875.55
	124	631.94	820.28	745.96	999.76	963.74
	124.25	709.97	904.69	827.37	1088.65	1051.93
2032	124	788.01	989.1	908.78	1177.55	1140.12
	124.75	859.23	1064.96	982.33	1256.25	1218.45
	125	851.8	1055.75	973.83	1245.39	1207.91
	125.25	844.43	1046.61	965.41	1234.61	1197.46
	125.5	837.12	1037.56	957.06	1223.94	1187.11
	125.75	829.88	1028.59	948.78	1213.35	1176.84
	126	822.7	1019.69	940.57	1202.85	1166.66
	126.25	815.59	1010.87	932.44	1192.45	1156.57
	126.5	808.53	1002.12	924.37	1182.13	1146.56
	126.75	792.24	981.93	905.74	1158.31	1123.46
	127	776.28	962.15	887.49	1134.97	1100.82
	127.25	760.64	942.76	869.61	1112.1	1078.64
	127.5	745.31	923.76	852.09	1089.69	1056.9
	127.75	730.29	905.15	834.92	1067.74	1035.61
	128	715.57	886.91	818.09	1046.22	1014.74
	128.25	701.16	869.04	801.61	1025.14	994.29
	128.5	687.03	851.53	785.46	1004.48	974.26
	128.75	673.18	834.37	769.63	984.24	954.63
	129	659.62	817.56	754.12	964.41	935.39
	129.25	575.19	741.68	676.05	894.56	863.46
	129.5	490.3	665.63	597.74	824.7	791.45
	129.75	409.35	595.37	524.54	762.25	726.45
	130	327.24	524.32	450.45	699.24	660.79
	130.25	243.94	452.47	375.47	635.67	594.46
	130.5	159.61	379.94	299.72	571.64	527.57
	130.75	93.56	306.74	223.2	507.16	460.13
	131	58.58	232.86	145.92	442.22	392.13
	131.25	40.04	125.08	79.93	291.28	250.54
	131.5	30.5	74.25	53.48	176.27	142.97
	131.75	25.92	51.02	38.72	97.39	84.22
	132	23.96	37.93	30.84	67.57	59.91
	132.25	93.02	109.06	101.85	134.11	127.54
	132.5	128.62	150.12	141.52	175.35	168.5
	132.75	146.98	173.73	163.59	200.83	193.22
	133	156.41	187.3	175.87	217.09	208.13
	133.25	160.6	194.04	181.8	232.36	219.42
	133.5	222.7	259.45	245.86	311.4	295.72
	133.75	264.65	322.14	301.35	390.59	372.04
	134	305.6	384.61	356.36	470.05	448.52
	134.25	345.61	446.95	410.98	549.91	525.27
	134.5	331.45	451.69	409.42	569.37	542.14
	134.75	314.83	454.96	406.07	588	558.02
	135	295.62	456.73	400.89	605.82	572.91
	135.25	372.57	539.9	481.61	693.81	659.99
	135.5	449.51	623.06	562.33	781.8	747.07
	135.75	526.46	706.23	643.05	869.79	834.15
	136	603.4	789.4	723.77	957.78	921.23
	136.25	680.35	872.56	804.49	1045.77	1008.31
2033	136.5	757.29	955.73	885.21	1133.76	1095.4
	136.75	827.68	1030.63	958.27	1211.95	1173
	137	820.53	1021.72	949.98	1201.46	1162.86
	137.25	813.43	1012.88	941.77	1191.07	1152.8
	137.5	806.39	1004.12	933.62	1180.77	1142.83
	137.75	799.42	995.43	925.54	1170.55	1132.94
	138	792.5	986.82	917.54	1160.43	1123.14
	138.25	785.65	978.29	909.6	1150.39	1113.43
	138.5	778.85	969.82	901.73	1140.44	1103.79
	138.75	763.16	950.28	883.56	1117.46	1081.55
	139	747.78	931.13	865.76	1094.94	1059.76
	139.25	732.71	912.37	848.31	1072.88	1038.41
	139.5	717.95	893.99	831.22	1051.26	1017.48
	139.75	703.48	875.97	814.47	1030.08	996.98
	140	689.31	858.32	798.06	1009.32	976.89
	140.25	675.42	841.03	781.98	988.98	957.21
	140.5	661.81	824.08	766.22	969.06	937.92
	140.75	648.47	807.47	750.78	949.53	919.02
	141	635.4	791.2	735.65	930.4	900.5
	141.25	549.66	714.39	656.88	859.56	827.5
	141.5	463.41	637.37	577.83	788.7	754.37
	141.75	380.81	565.87	503.71	724.9	687.9
	142	296.99	493.53	428.66	660.49	620.72
	142.25	211.92	420.35	352.69	595.49	552.83
	142.5	125.77	346.46	275.92	529.99	484.34
	142.75	74.82	271.85	198.35	464.01	415.25
	143	48.24	196.53	120.51	397.54	345.56
	143.25	34.44	97.65	71.31	256.19	213.89
	143.5	27.57	64.12	48.41	148.37	113.77
	143.75	24.46	44.94	35.83	86.18	73.3
	144	23.29	34.38	29.24	60.23	53.03
	144.25	91.42	105.78	100.13	128.1	121.88
	144.5	125.99	146.49	139.38	169.75	163.11
	144.75	143.55	169.6	161.02	195.21	187.7
	145	152.43	182.72	172.95	210.77	202.36
	145.25	156.32	189.17	178.66	223.59	211.04
	145.5	217.92	254.07	242.38	299.62	284.2
	145.75	256.84	313.98	295.95	375.72	357.28
	146	294.64	373.57	348.96	452.01	430.43
	146.25	331.36	432.93	401.52	528.6	503.75
	146.5	314.47	435.24	398.25	545.4	517.81
	146.75	294.97	435.96	393.12	561.28	530.76
	147	272.71	435.05	386.06	576.21	542.6
	147.25	348.64	517.28	466.13	663.19	628.63
	147.5	424.57	599.5	546.21	750.17	714.65
	147.75	500.5	681.72	626.28	837.15	800.67
	148	576.43	763.95	706.36	924.13	886.7
	148.25	652.36	846.17	786.43	1011.1	972.72
2034	148.5	728.3	928.39	866.51	1098.08	1058.75
	148.75	797.93	1002.58	939.09	1175.56	1135.61
	149	791.03	993.91	930.96	1165.39	1125.79
	149.25	784.18	985.32	922.91	1155.31	1116.05
	149.5	777.4	976.79	914.93	1145.32	1106.4
	149.75	770.68	968.34	907.01	1135.41	1096.83
	150	764.01	959.97	899.17	1125.59	1087.34
	150.25	757.4	951.66	891.39	1115.85	1077.93
	150.5	750.85	943.43	883.68	1106.2	1068.61
	150.75	735.72	924.42	865.87	1083.91	1047.08
	151	720.9	905.79	848.43	1062.07	1025.98
	151.25	706.37	887.54	831.33	1040.67	1005.3
	151.5	692.14	869.66	814.58	1019.7	985.05
	151.75	678.19	852.13	798.17	999.15	965.2
	152	664.52	834.96	782.08	979.02	945.75
	152.25	651.13	818.14	766.32	959.29	926.69
	152.5	638.01	801.65	750.88	939.96	908.02
	152.75	625.16	785.5	735.75	921.02	889.72
	153	612.56	769.67	720.93	902.46	871.8
	153.25	525.46	691.85	641.41	830.85	797.8
	153.5	437.8	613.78	561.6	759.19	723.66
	153.75	353.52	540.99	486.54	694.3	655.87
	154	267.96	467.32	410.52	628.77	587.33
	154.25	181.08	392.77	333.55	562.62	518.03
	154.5	102.31	317.46	255.75	495.95	448.1
	154.75	61.95	241.4	177.13	428.76	377.54
	155	41.23	164.58	107.75	361.05	306.34
	155.25	30.68	86.14	66.87	227.57	182.92
	155.5	25.64	57.09	45.72	125.6	95.98
	155.75	23.53	40.77	34.26	77.32	65.7
	156	22.89	31.97	28.35	54.52	48.27
	156.25	89.93	103.33	98.86	123.32	117.71
	156.5	123.33	143.48	137.49	165.15	158.81
	156.75	140.02	165.96	158.59	190.48	183.03
	157	148.31	178.55	170.1	205.81	197.31
	157.25	151.88	184.66	175.55	216.44	204.52
	157.5	212.98	249.12	238.93	289.8	274.8
	157.75	248.68	306.4	290.54	363.14	344.93
	158	283.12	363.27	341.54	436.59	415.02
	158.25	316.34	419.82	392	510.26	485.19
	158.5	296.51	419.76	386.97	524.69	496.67
	158.75	273.89	418	379.99	538.09	506.93
	159	248.33	414.49	370.97	550.46	515.96
	159.25	323.24	495.91	450.45	636.52	601.02
	159.5	398.15	577.34	529.93	722.58	686.09
	159.75	473.06	658.76	609.41	808.64	771.16
	160	547.97	740.19	688.89	894.69	856.22
	160.25	622.88	821.61	768.37	980.75	941.29
2035	160.5	697.79	903.04	847.85	1066.81	1026.36
	160.75	766.66	976.65	920	1143.64	1102.55
	161	760.03	968.2	912.04	1133.75	1093.01
	161.25	753.46	959.83	904.15	1123.94	1083.56
	161.5	746.94	951.53	896.33	1114.22	1074.18
	161.75	740.48	943.3	888.58	1104.58	1064.89
	162	734.08	935.14	880.89	1095.03	1055.68
	162.25	727.73	927.05	873.27	1085.56	1046.55
	162.5	721.43	919.03	865.72	1076.17	1037.5
	162.75	706.89	900.51	848.27	1054.48	1016.59
	163	692.65	882.36	831.18	1033.23	996.11
	163.25	678.69	864.58	814.43	1012.41	976.03
	163.5	665.02	847.16	798.02	992.01	956.37
	163.75	651.62	830.09	781.94	972.02	937.1
	164	638.49	813.37	766.18	952.44	918.21
	164.25	625.62	796.98	750.75	933.25	899.71
	164.5	613.02	780.92	735.62	914.44	881.58
	164.75	600.66	765.18	720.8	896.02	863.82
	165	588.56	749.76	706.27	877.96	846.41
	165.25	500.19	671.09	626.35	805.51	771.32
	165.5	411.22	592.16	546.12	732.99	696.04
	165.75	325.34	518.27	470.49	666.97	626.83
	166	238.12	443.47	393.88	600.29	556.82
	166.25	149.53	367.75	316.3	532.95	486.02
	166.5	85.21	291.24	237.88	465.06	414.54
	166.75	52.72	213.94	158.62	396.62	342.38
	167	36.33	135.84	97.02	327.63	269.54
	167.25	28.13	76.22	62.59	201.19	153.64
	167.5	24.39	51.18	43.26	104.45	85.05
	167.75	22.97	37.35	32.88	69.29	58.85
	168	22.68	30.05	27.61	49.4	44.08
	168.25	88.49	101.26	97.73	119.04	114
	168.5	120.73	140.84	135.92	160.96	154.9
	168.75	136.59	162.74	156.66	186.08	178.72
	169	144.34	174.86	167.91	201.13	192.6
	169.25	147.63	180.67	173.22	209.6	199.54
	169.5	208.19	244.71	236.26	280.36	267.13
	169.75	240.7	299.59	286.33	351.03	334.48
	170	271.83	353.98	335.73	421.74	401.72
	170.25	301.58	407.95	384.54	492.58	468.95
	170.5	278.89	405.74	378.21	504.66	478
	170.75	253.24	401.72	369.86	515.61	485.71
	171	224.46	395.82	359.4	525.41	492.08
	171.25	298.28	476.49	438.28	610.65	576.26
	171.5	372.1	557.15	517.16	695.89	660.44
	171.75	445.91	637.82	596.04	781.13	744.62
	172	519.73	718.49	674.92	866.37	828.8
	172.25	593.55	799.15	753.8	951.62	912.98
2036	172.5	667.37	879.82	832.67	1036.86	997.17
	172.75	735.41	952.87	904.35	1113.13	1072.72
	173	729.05	944.63	896.53	1103.5	1063.44
	173.25	722.75	936.46	888.77	1093.95	1054.24
	173.5	716.5	928.36	881.08	1084.49	1045.13
	173.75	710.3	920.33	873.46	1075.11	1036.08
	174	704.15	912.37	865.91	1065.81	1027.12
	174.25	698.06	904.48	858.42	1056.59	1018.24
	174.5	692.02	896.65	850.99	1047.45	1009.43
	174.75	678.08	878.58	833.84	1026.34	989.09
	175	664.42	860.88	817.04	1005.66	969.16
	175.25	651.03	843.53	800.58	985.4	949.63
	175.5	637.91	826.54	784.45	965.54	930.5
	175.75	625.06	809.88	768.64	946.09	911.75
	176	612.46	793.56	753.15	927.02	893.38
	176.25	600.12	777.57	737.98	908.35	875.37
	176.5	588.03	761.9	723.11	890.04	857.73
	176.75	576.18	746.55	708.54	872.11	840.45
	177	564.57	731.51	694.26	854.53	823.52
	177.25	475.26	652.22	614.12	781.25	748.38
	177.5	385.32	572.64	533.67	707.87	673.06
	177.75	298.21	497.91	457.7	640.75	603.59
	178	209.71	422.25	380.75	572.93	533.32
	178.25	119.79	345.63	302.81	504.41	462.25
	178.5	69.69	268.2	224.02	435.32	390.5
	178.75	44.65	189.96	144.38	365.65	318.07
	179	32.2	115.18	88.92	295.39	244.95
	179.25	26.06	69.3	57.99	175.71	134.9
	179.5	23.42	47.12	40.72	93.81	78.74
	179.75	22.56	35.04	31.52	63.59	55.14
	180	22.31	28.78	26.91	45.77	41.95
	180.25	86.98	99.64	96.75	115.76	111.74
	180.5	118.27	138.63	134.68	157.45	152.29
	180.75	133.5	160.01	155.24	182.18	175.75
	181	140.85	171.72	166.36	196.85	189.33
	181.25	143.96	177.28	171.6	204.36	196.09
	181.5	203.93	240.92	234.35	272.67	263.27
	181.75	233.59	293.68	283.32	340.82	328.67
	182	261.74	345.86	331.57	408.91	393.89
	182.25	288.39	397.54	379.19	477.07	459.01
	182.5	263.24	393.47	371.98	486.92	466.45
	182.75	234.99	387.49	362.72	495.55	472.48
	183	203.47	379.52	351.31	502.92	477.07
	183.25	276.15	459.46	429.66	587.38	560.44
	183.5	348.83	539.4	508.01	671.84	643.8
	183.75	421.51	619.34	586.36	756.3	727.17
	184	494.19	699.28	664.7	840.76	810.54
	184.25	566.87	779.22	743.05	925.22	893.9
2037	184.5	639.55	859.16	821.4	1009.68	977.27
	184.75	706.7	931.67	892.65	1085.4	1052.18
	185	700.59	923.61	884.93	1076.01	1043.08
	185.25	694.53	915.62	877.27	1066.71	1034.06
	185.5	688.52	907.7	869.68	1057.48	1025.11
	185.75	682.57	899.85	862.16	1048.33	1016.25
	186	676.66	892.07	854.7	1039.26	1007.46
	186.25	670.81	884.35	847.31	1030.27	998.74
	186.5	665.01	876.7	839.98	1021.36	990.1
	186.75	651.61	859.03	823.05	1000.78	970.15
	187	638.48	841.72	806.47	980.62	950.6
	187.25	625.61	824.76	790.22	960.86	931.45
	187.5	613.01	808.14	774.3	941.49	912.68
	187.75	600.65	791.86	758.69	922.52	894.29
	188	588.55	775.9	743.41	903.93	876.27
	188.25	576.69	760.27	728.43	885.72	858.61
	188.5	565.07	744.95	713.75	867.87	841.31
	188.75	553.68	729.94	699.37	850.39	824.36
	189	542.53	715.23	685.28	833.25	807.75
	189.25	452.49	635.32	604.65	759.56	732.49
	189.5	361.8	555.11	523.69	685.76	657.04
	189.75	273.7	479.58	447.11	618	587.3
	190	184.17	403.07	369.53	549.54	516.75
	190.25	101.18	325.59	290.93	480.36	445.39
	190.5	60.11	247.27	211.47	410.59	373.34
	190.75	39.74	168.11	131.13	340.22	300.6
	191	29.73	102.32	81.19	269.25	227.17
	191.25	24.85	64.97	53.5	155.38	121.25
	191.5	22.87	44.56	38.2	86.31	74.13
	191.75	22.35	33.58	30.15	58.93	52.43
	192	22.1	27.97	26.19	42.95	40.4
	192.25	85.62	98.34	95.85	113.16	110.06
	192.5	116.04	136.72	133.47	154.74	150.35
	192.75	130.71	157.57	153.74	179.28	173.55
	193	137.72	168.9	164.64	193.75	186.91
	193.25	140.66	174.23	169.75	201.15	193.55
	193.5	200.07	237.49	232.3	267.62	260.41
	193.75	227.11	288.28	280.07	333.88	324.32
	194	252.53	338.42	327.09	400.04	388
	194.25	276.34	388	373.42	466.19	451.53
	194.5	248.97	382.2	365.16	474.49	457.76
	194.75	218.38	374.4	354.78	481.49	462.52
	195	184.36	364.54	342.19	487.18	465.79
	195.25	255.96	443.8	420.13	570.88	548.52
	195.5	327.55	523.06	498.07	654.59	631.26
	195.75	399.14	602.33	576.02	738.29	713.99
	196	470.73	681.59	653.96	822	796.72
	196.25	542.32	760.85	731.9	905.7	879.46
2038	196.5	613.92	840.12	809.84	989.41	962.19
	196.75	680.2	912.11	880.78	1064.55	1036.6
	197	674.31	904.22	873.16	1055.35	1027.64
	197.25	668.48	896.4	865.61	1046.22	1018.75
	197.5	662.7	888.65	858.12	1037.17	1009.94
	197.75	656.97	880.96	850.7	1028.2	1001.2
	198	651.28	873.34	843.34	1019.3	992.54
	198.25	645.65	865.79	836.05	1010.48	983.95
	198.5	640.06	858.3	828.81	1001.74	975.44
	198.75	627.17	841	812.11	981.56	955.79
	199	614.53	824.06	795.75	961.78	936.53
	199.25	602.15	807.45	779.72	942.4	917.66
	199.5	590.01	791.18	764	923.41	899.17
	199.75	578.12	775.24	748.61	904.8	881.05
	200	566.48	759.62	733.53	886.57	863.3
	200.25	555.06	744.31	718.74	868.71	845.9
	200.5	543.88	729.31	704.26	851.2	828.86
	200.75	532.92	714.62	690.07	834.05	812.15
	201	522.18	700.22	676.17	817.25	795.79
	201.25	431.47	619.74	594.83	743.35	720.82
	201.5	340.08	538.94	513.15	669.35	645.67
	201.75	251.07	462.65	435.72	601.23	576.13
	202	160.6	385.36	357.26	532.4	505.8
	202.25	89.04	307.08	277.76	462.84	434.66
	202.5	53.87	227.93	197.36	392.67	362.85
	202.75	36.59	147.92	117.06	321.91	290.35
	203	28.17	90.58	72.96	250.54	217.17
	203.25	24.12	58.74	48.71	140.93	114.02
	203.5	22.57	41.03	35.5	81.12	71.93
	203.75	22.26	31.64	28.69	55.78	51.25
	204	22.01	26.94	25.42	41.07	39.79
	204.25	84.4	97.01	94.93	111.32	109.23
	204.5	114.02	134.94	132.14	152.79	149.44
	204.75	128.18	155.42	152.04	177.17	172.61
	205	134.89	166.47	162.65	191.49	185.97
	205.25	137.71	171.64	167.59	198.81	192.63
	205.5	196.57	234.56	229.95	264.23	259.24
	205.75	222.9	283.65	276.35	329.1	322.49
	206	245.94	332.04	321.93	393.81	385.48
	206.25	267.27	379.79	366.76	458.46	448.31
	206.5	238.03	372.53	357.21	465.65	454.13
	206.75	205.45	363.21	345.46	471.48	458.47
	207	169.34	351.73	331.43	475.95	461.3
	207.25	239.9	430.35	409	559.05	543.55
	207.5	310.47	508.98	486.56	642.14	625.81
	207.75	381.03	587.61	564.13	725.23	708.07
	208	451.6	666.24	641.7	808.33	790.33
	208.25	522.17	744.86	719.26	891.42	872.59
2039	208.5	592.73	823.49	796.83	974.52	954.85
	208.75	658.17	894.99	867.5	1049.18	1028.86
	209	652.48	887.25	860	1040.11	1019.96
	209.25	646.83	879.58	852.56	1031.11	1011.13
	209.5	641.24	871.97	845.19	1022.19	1002.39
	209.75	635.69	864.43	837.88	1013.35	993.72
	210	630.19	856.95	830.63	1004.59	985.12
	210.25	624.74	849.54	823.44	995.9	976.6
	210.5	619.34	842.19	816.32	987.28	968.15
	210.75	606.86	825.22	799.87	967.39	948.64
	211	594.63	808.59	783.75	947.89	929.53
	211.25	582.65	792.3	767.96	928.79	910.8
	211.5	570.91	776.33	752.49	910.08	892.45
	211.75	559.41	760.69	737.33	891.74	874.46
	212	548.13	745.36	722.47	873.77	856.84
	212.25	537.09	730.34	707.91	856.17	839.58
	212.5	526.27	715.63	693.65	838.91	822.66
	212.75	515.66	701.21	679.67	822.01	806.08
	213	505.27	687.08	665.97	805.45	789.84
	213.25	413.97	606.11	584.3	731.13	714.93
	213.5	321.97	524.81	502.26	656.69	639.83
	213.75	232.16	447.88	424.36	588.02	570.3
	214	140.86	369.93	345.42	518.61	499.97
	214.25	78.98	290.96	265.42	448.45	428.84
	214.5	48.77	211.11	184.51	377.68	357.03
	214.75	34.06	130.37	109.66	306.29	284.54
	215	26.95	80.52	68.72	234.28	211.38
	215.25	23.56	52.98	46.29	128.08	109.69
	215.5	22.35	37.84	34.17	76.38	70.53
	215.75	22.1	29.93	27.98	52.83	50.47
	216	21.86	26.05	25.07	39.28	39.35
	216.25	83.3	95.86	94.23	109.66	108.69
	216.5	112.23	133.42	131.06	150.98	148.82
	216.75	125.97	153.59	150.66	175.13	171.94
	217	132.43	164.4	161.05	189.25	185.27
	217.25	135.13	169.45	165.87	196.43	191.92
	217.5	193.53	232.07	228.01	261.6	258.38
	217.75	219.5	279.71	273.24	325.15	321.17
	218	240.47	326.59	317.62	388.5	383.67
	218.25	259.65	372.78	361.2	451.76	446
	218.5	228.76	364.28	350.62	457.81	451.49
	218.75	194.45	353.66	337.8	462.47	455.49
	219	159.73	340.8	322.64	465.69	457.95
	219.25	229.4	418.86	399.79	548.33	539.94
	219.5	299.07	496.92	476.94	630.97	621.93
	219.75	368.74	574.99	554.09	713.61	703.91
	220	438.41	653.05	631.25	796.24	785.9
	220.25	508.08	731.11	708.4	878.88	867.89
2040	220.5	577.75	809.17	785.55	961.52	949.87
	220.75	642.42	880.23	855.91	1035.84	1023.65
	221	636.87	872.62	848.51	1026.88	1014.79
	221.25	631.36	865.07	841.17	1017.99	1006.01
	221.5	625.89	857.59	833.89	1009.19	997.31
	221.75	620.48	850.17	826.68	1000.46	988.68
	222	615.11	842.82	819.53	991.8	980.13
	222.25	609.79	835.53	812.44	983.23	971.65
	222.5	604.52	828.3	805.41	974.72	963.25
	222.75	592.34	811.61	789.18	955.08	943.84
	223	580.4	795.25	773.28	935.84	924.82
	223.25	568.71	779.23	757.7	916.98	906.19
	223.5	557.25	763.53	742.43	898.5	887.93
	223.75	546.02	748.14	727.47	880.4	870.04
	224	535.02	733.07	712.81	862.66	852.5
	224.25	524.24	718.3	698.45	845.27	835.33
	224.5	513.67	703.82	684.38	828.24	818.49
	224.75	503.32	689.64	670.58	811.55	802
	225	493.18	675.75	657.07	795.2	785.84
	225.25	401.42	594.36	575.65	720.73	710.95
	225.5	308.94	512.63	493.88	646.12	635.87
	225.75	218.52	435.14	416.18	577.17	566.32
	226	126.59	356.62	337.45	507.49	495.97
	226.25	71.78	277.05	257.68	437.05	424.83
	226.5	45.16	196.59	176.99	365.99	353
	226.75	32.29	116.58	105.85	294.31	280.5
	227	26.13	72.67	66.8	221.99	207.32
	227.25	23.22	48.52	45.34	118.55	106.63
	227.5	22.25	35.39	33.72	73.02	69.53
	227.75	22	28.63	27.78	50.8	49.9
	228	21.75	25.39	24.99	38.08	39.04
	228.25	82.45	94.91	93.79	108.5	108.33
	228.5	110.8	132.1	130.49	149.71	148.43
	228.75	124.18	151.97	150.06	173.73	171.53
	229	130.42	162.56	160.46	187.73	184.83
	229.25	133.02	167.48	165.3	194.84	191.48
	229.5	191.09	229.85	227.21	259.8	257.86
	229.75	216.76	276.18	271.96	322.42	320.36
	230	236.03	321.7	315.84	384.83	382.57
	230.25	253.43	366.47	358.91	447.1	444.59
	230.5	221.15	356.84	348.08	452.4	449.88
	230.75	185.37	345.02	335	456.26	453.67
	231	154.92	330.9	319.56	458.66	455.91
	231.25	223.9	408.47	396.31	540.92	537.74
	231.5	292.89	486.05	473.07	623.19	619.56
	231.75	361.88	563.62	549.82	705.45	701.38
	232	430.87	641.19	626.57	787.71	783.21
	232.25	499.85	718.76	703.32	869.97	865.03
2042	232.5	568.84	796.33	780.08	952.23	946.86
	232.75	632.91	867.01	850.08	1026.26	986.98
	233	627.43	859.51	842.73	1017.38	978.44
	233.25	622.01	852.08	835.44	1008.58	969.98
	233.5	616.63	844.71	828.21	999.86	961.59
	233.75	611.29	837.4	821.05	991.21	953.27
	234	606	830.16	813.95	982.63	945.03
	234.25	600.76	822.98	806.91	974.14	936.85
	234.5	595.57	815.86	799.93	965.71	928.75
	234.75	583.56	799.42	783.81	946.25	910.03
	235	571.81	783.31	768.01	927.18	891.7
	235.25	560.28	767.53	752.54	908.5	873.73
	235.5	548.99	752.06	737.38	890.19	856.12
	235.75	537.93	736.91	722.52	872.26	838.87
	236	527.09	722.06	707.96	854.68	821.97
	236.25	516.47	707.51	693.69	837.46	805.41
	236.5	506.06	693.25	679.72	820.58	789.18
	236.75	495.87	679.28	666.02	804.05	773.28
	237	485.88	665.6	652.6	787.85	757.69
	237.25	393.76	583.79	571.33	713.19	682.49
	237.5	300.91	501.62	489.71	638.4	607.09
	237.75	210.04	423.58	412.13	569.2	536.95
	238	117.64	344.49	333.53	499.25	466
	238.25	67.27	264.33	253.88	428.54	394.23
	238.5	42.91	183.26	173.34	357.2	321.77
	238.75	31.21	108.85	104	285.22	248.62
	239	25.65	68.2	65.89	212.61	174.77
	239.25	23.04	45.97	44.9	111.22	92.13
	239.5	22.22	33.98	33.52	70.41	62.67
		21.72	25.01	24.96	37.14	36.8
